# Supplementary material for: A review of Madagopsina Feijen, Feijen & Feijen (Diptera, Diopsidae) with description of a new species, key to the species, and discussion of intrageneric relationships
Source: Zookeys. 2021 Aug 24;1057:1–21. doi: 10.3897/zookeys.1057.67433 (PMC8408097; doi:10.3897/zookeys.1057.67433)
Supplement: XML Treatment for Diopsidae [file zookeys.1057.67433-treatment1.xml]

<!DOCTYPE tp:taxon-treatment
  PUBLIC "-//TaxonX//DTD Taxonomic Treatment Publishing DTD v0 20100105//EN" "tax-treatment-NSO.dtd">
<tp:taxon-treatment xmlns:tp="http://www.plazi.org/taxpub"><tp:treatment-meta><kwd-group><label>Taxon classification</label><kwd><named-content xmlns:xlink="http://www.w3.org/1999/xlink" content-type="kingdom">Animalia</named-content></kwd><kwd><named-content xmlns:xlink="http://www.w3.org/1999/xlink" content-type="order">Diptera</named-content></kwd><kwd><named-content xmlns:xlink="http://www.w3.org/1999/xlink" content-type="family">Diopsidae</named-content></kwd></kwd-group><mixed-citation publication-type="journal"><person-group><name><surname>Feijen</surname><given-names>Hans R.</given-names></name><name><surname>Feijen</surname><given-names>Frida A. A.</given-names></name><name><surname>Feijen</surname><given-names>Cobi</given-names></name><name><surname>Gilles</surname><given-names>Benoît</given-names></name></person-group><article-title>A review of <italic><tp:taxon-name><tp:taxon-name-part taxon-name-part-type="genus" reg="Madagopsina">Madagopsina</tp:taxon-name-part></tp:taxon-name></italic> Feijen, Feijen &amp; Feijen (<tp:taxon-name><tp:taxon-name-part taxon-name-part-type="order">Diptera</tp:taxon-name-part></tp:taxon-name>, <tp:taxon-name><tp:taxon-name-part taxon-name-part-type="family">Diopsidae</tp:taxon-name-part></tp:taxon-name>) with description of a new species, key to the species, and discussion of intrageneric relationships</article-title><source>Zookeys</source><day>24</day><month>8</month><year>2021</year><volume>1057</volume><fpage>1</fpage><lpage>21</lpage><pub-id pub-id-type="doi">10.3897/zookeys.1057.67433</pub-id></mixed-citation></tp:treatment-meta><tp:nomenclature><label>Family</label><tp:taxon-name>
            <object-id xmlns:xlink="http://www.w3.org/1999/xlink" content-type="arpha" xlink:type="simple">FA3303AA-7F0D-53D5-A7F8-E69F7BE58CB0</object-id>
            <tp:taxon-name-part taxon-name-part-type="family">Diopsidae</tp:taxon-name-part>
          </tp:taxon-name><tp:taxon-authority>Billberg, 1820</tp:taxon-authority><tp:nomenclature-citation-list><tp:nomenclature-citation><tp:taxon-name>
                <tp:taxon-name-part taxon-name-part-type="family">Diopsidae</tp:taxon-name-part>
              </tp:taxon-name><comment>Billberg, 1820: 115 (as Natio Diopsides). Type genus: <tp:taxon-name><tp:taxon-name-part taxon-name-part-type="genus" reg="Diopsis">Diopsis</tp:taxon-name-part></tp:taxon-name> Linnaeus, 1775: 5.</comment></tp:nomenclature-citation></tp:nomenclature-citation-list></tp:nomenclature></tp:taxon-treatment>
