# Supplementary material for: A review of Madagopsina Feijen, Feijen & Feijen (Diptera, Diopsidae) with description of a new species, key to the species, and discussion of intrageneric relationships
Source: Zookeys. 2021 Aug 24;1057:1–21. doi: 10.3897/zookeys.1057.67433 (PMC8408097; doi:10.3897/zookeys.1057.67433)
Supplement: XML Treatment for Madagopsina [file zookeys.1057.67433-treatment2.xml]

<!DOCTYPE tp:taxon-treatment
  PUBLIC "-//TaxonX//DTD Taxonomic Treatment Publishing DTD v0 20100105//EN" "tax-treatment-NSO.dtd">
<tp:taxon-treatment xmlns:tp="http://www.plazi.org/taxpub"><tp:treatment-meta><kwd-group><label>Taxon classification</label><kwd><named-content xmlns:xlink="http://www.w3.org/1999/xlink" content-type="kingdom">Animalia</named-content></kwd><kwd><named-content xmlns:xlink="http://www.w3.org/1999/xlink" content-type="order">Diptera</named-content></kwd><kwd><named-content xmlns:xlink="http://www.w3.org/1999/xlink" content-type="family">Diopsidae</named-content></kwd></kwd-group><mixed-citation publication-type="journal"><person-group><name><surname>Feijen</surname><given-names>Hans R.</given-names></name><name><surname>Feijen</surname><given-names>Frida A. A.</given-names></name><name><surname>Feijen</surname><given-names>Cobi</given-names></name><name><surname>Gilles</surname><given-names>Benoît</given-names></name></person-group><article-title>A review of <italic><tp:taxon-name><tp:taxon-name-part taxon-name-part-type="genus" reg="Madagopsina">Madagopsina</tp:taxon-name-part></tp:taxon-name></italic> Feijen, Feijen &amp; Feijen (<tp:taxon-name><tp:taxon-name-part taxon-name-part-type="order">Diptera</tp:taxon-name-part></tp:taxon-name>, <tp:taxon-name><tp:taxon-name-part taxon-name-part-type="family">Diopsidae</tp:taxon-name-part></tp:taxon-name>) with description of a new species, key to the species, and discussion of intrageneric relationships</article-title><source>Zookeys</source><day>24</day><month>8</month><year>2021</year><volume>1057</volume><fpage>1</fpage><lpage>21</lpage><pub-id pub-id-type="doi">10.3897/zookeys.1057.67433</pub-id></mixed-citation></tp:treatment-meta><tp:nomenclature><label>Genus</label><tp:taxon-name>
            <object-id xmlns:xlink="http://www.w3.org/1999/xlink" content-type="arpha" xlink:type="simple">4D04C4C8-5A6C-5BB2-BD78-10C9E10C267F</object-id>
            <tp:taxon-name-part taxon-name-part-type="genus" reg="Madagopsina">Madagopsina</tp:taxon-name-part>
          </tp:taxon-name><tp:taxon-authority>Feijen, Feijen &amp; Feijen, 2018</tp:taxon-authority><xref ref-type="fig" rid="F1">Figures 1–2</xref><xref ref-type="fig" rid="F2">, 3–4</xref><xref ref-type="fig" rid="F3">, 5–8</xref><xref ref-type="fig" rid="F4">, 9–11</xref><xref ref-type="fig" rid="F5">, 12–14</xref><xref ref-type="fig" rid="F6">, 15–17</xref><xref ref-type="fig" rid="F7">, 18–22</xref><xref ref-type="fig" rid="F8">, 23–28</xref><xref ref-type="fig" rid="F9">, 29</xref><xref ref-type="fig" rid="F10">, 30</xref><xref ref-type="fig" rid="F11">, 31</xref><tp:nomenclature-citation-list><tp:nomenclature-citation><tp:taxon-name>
                <tp:taxon-name-part taxon-name-part-type="genus" reg="Madagopsina">Madagopsina</tp:taxon-name-part>
              </tp:taxon-name><comment>Feijen, Feijen &amp; Feijen, 2018:145. Type species <tp:taxon-name><tp:taxon-name-part taxon-name-part-type="genus" reg="Diopsis">Diopsis</tp:taxon-name-part><tp:taxon-name-part taxon-name-part-type="species" reg="apollo">apollo</tp:taxon-name-part></tp:taxon-name> Brunetti, 1928.</comment></tp:nomenclature-citation><tp:nomenclature-citation><tp:taxon-name>
                <tp:taxon-name-part taxon-name-part-type="genus" reg="Eurydiopsis">Eurydiopsis</tp:taxon-name-part>
              </tp:taxon-name><comment>sensu Séguy &amp; Vanschuytbroeck (nec Frey) - in part; <xref ref-type="bibr" rid="B14">Shillito 1971</xref>: 287; <xref ref-type="bibr" rid="B5">Feijen 1981</xref>: 482; <xref ref-type="bibr" rid="B6">Feijen 1989</xref>: 63; <xref ref-type="bibr" rid="B8">Feijen and Feijen 2013</xref>: 182, 185.</comment></tp:nomenclature-citation></tp:nomenclature-citation-list></tp:nomenclature><tp:treatment-sec sec-type="remarks" id="SECID0EVLAE"><title>Remarks.</title><p>A concise catalogue for the genus is given below. For details on the type series, records, and combinations to various other genera of the earlier described species can be referred to <xref ref-type="bibr" rid="B10">Feijen et al. (2018)</xref>. Reference is now made to new records which appeared after this publication. The new species <italic><tp:taxon-name><tp:taxon-name-part taxon-name-part-type="genus" reg="Madagopsina">Madagopsina</tp:taxon-name-part><tp:taxon-name-part taxon-name-part-type="species" reg="makayensis">makayensis</tp:taxon-name-part></tp:taxon-name></italic> Feijen, Feijen &amp; Feijen, sp. nov. is added.</p></tp:treatment-sec><tp:treatment-sec><!--Section generated to contain objects referenced in tp:taxon-treatment.--><fig id="F1" position="float" orientation="portrait"><object-id xmlns:xlink="http://www.w3.org/1999/xlink" content-type="doi" xlink:type="simple">10.3897/zookeys.1057.67433.figures1-2</object-id><object-id xmlns:xlink="http://www.w3.org/1999/xlink" content-type="arpha" xlink:type="simple">C3D54F33-0C52-5424-8134-BEDC0C0BDA94</object-id><label>Figures 1–2.</label><caption><p><italic><tp:taxon-name><tp:taxon-name-part taxon-name-part-type="genus" reg="Madagopsina">Madagopsina</tp:taxon-name-part><tp:taxon-name-part taxon-name-part-type="species" reg="parvapollina">parvapollina</tp:taxon-name-part></tp:taxon-name></italic>, live photographs by Gernot Kunz, Mahajanga, Boeny (<ext-link xmlns:xlink="http://www.w3.org/1999/xlink" xlink:type="simple" ext-link-type="uri" xlink:href="http://www.inaturalist.org/observations/20766277">www.inaturalist.org/observations/20766277</ext-link>) <bold>1</bold> anterior view <bold>2</bold> dorsal view.</p></caption><graphic xmlns:xlink="http://www.w3.org/1999/xlink" xlink:href="zookeys-1057-001-g001.jpg" position="float" orientation="portrait" xlink:type="simple" id="oo_580793.jpg"><uri content-type="original_file" xlink:type="simple">https://binary.pensoft.net/fig/580793</uri></graphic></fig><fig id="F2" position="float" orientation="portrait"><object-id xmlns:xlink="http://www.w3.org/1999/xlink" content-type="doi" xlink:type="simple">10.3897/zookeys.1057.67433.figures3-4</object-id><object-id xmlns:xlink="http://www.w3.org/1999/xlink" content-type="arpha" xlink:type="simple">4FDB3466-7CB5-5D5F-8532-F2A05E0C700A</object-id><label>Figures 3–4.</label><caption><p><italic><tp:taxon-name><tp:taxon-name-part taxon-name-part-type="genus" reg="Madagopsina">Madagopsina</tp:taxon-name-part><tp:taxon-name-part taxon-name-part-type="species" reg="makayensis">makayensis</tp:taxon-name-part></tp:taxon-name></italic> Feijen, Feijen &amp; Feijen, sp. nov., ♂, holotype, Makay <bold>3</bold> habitus, dorsolateral view <bold>4</bold> thorax, dorsolateral view. Scale bars: 1 mm.</p></caption><graphic xmlns:xlink="http://www.w3.org/1999/xlink" xlink:href="zookeys-1057-001-g002.jpg" position="float" orientation="portrait" xlink:type="simple" id="oo_580794.jpg"><uri content-type="original_file" xlink:type="simple">https://binary.pensoft.net/fig/580794</uri></graphic></fig><fig id="F3" position="float" orientation="portrait"><object-id xmlns:xlink="http://www.w3.org/1999/xlink" content-type="doi" xlink:type="simple">10.3897/zookeys.1057.67433.figures5-8</object-id><object-id xmlns:xlink="http://www.w3.org/1999/xlink" content-type="arpha" xlink:type="simple">071CE11B-6757-5AFF-91F1-2A60367A0696</object-id><label>Figures 5–8.</label><caption><p><italic><tp:taxon-name><tp:taxon-name-part taxon-name-part-type="genus" reg="Madagopsina">Madagopsina</tp:taxon-name-part><tp:taxon-name-part taxon-name-part-type="species" reg="makayensis">makayensis</tp:taxon-name-part></tp:taxon-name></italic> Feijen, Feijen &amp; Feijen, sp. nov., ♂, holotype, Makay <bold>5</bold> head, anterior view <bold>6</bold> central head, anterior view <bold>7</bold> scutellar spine and apical seta, inner view (seta not in natural position in line with spine) <bold>8</bold> abdomen, dorsal view. Scale bars: 1 mm (<bold>5</bold>); 0.5 mm (<bold>6–8</bold>).</p></caption><graphic xmlns:xlink="http://www.w3.org/1999/xlink" xlink:href="zookeys-1057-001-g003.jpg" position="float" orientation="portrait" xlink:type="simple" id="oo_580795.jpg"><uri content-type="original_file" xlink:type="simple">https://binary.pensoft.net/fig/580795</uri></graphic></fig><fig id="F4" position="float" orientation="portrait"><object-id xmlns:xlink="http://www.w3.org/1999/xlink" content-type="doi" xlink:type="simple">10.3897/zookeys.1057.67433.figures9-11</object-id><object-id xmlns:xlink="http://www.w3.org/1999/xlink" content-type="arpha" xlink:type="simple">6AAA98B3-ECC3-5630-BFCC-E58C015813EC</object-id><label>Figures 9–11.</label><caption><p><italic><tp:taxon-name><tp:taxon-name-part taxon-name-part-type="genus" reg="Madagopsina">Madagopsina</tp:taxon-name-part><tp:taxon-name-part taxon-name-part-type="species" reg="apollo">apollo</tp:taxon-name-part></tp:taxon-name></italic> species group, dorsal view of wings <bold>9</bold><italic><tp:taxon-name><tp:taxon-name-part taxon-name-part-type="genus" reg="Madagopsina">M.</tp:taxon-name-part><tp:taxon-name-part taxon-name-part-type="species" reg="apollo">apollo</tp:taxon-name-part></tp:taxon-name></italic>, ♂, Ambohitra <bold>10</bold><italic><tp:taxon-name><tp:taxon-name-part taxon-name-part-type="genus" reg="Madagopsina">M.</tp:taxon-name-part><tp:taxon-name-part taxon-name-part-type="species" reg="makayensis">makayensis</tp:taxon-name-part></tp:taxon-name></italic> Feijen, Feijen &amp; Feijen, sp. nov., ♂, holotype, Makay <bold>11</bold><italic><tp:taxon-name><tp:taxon-name-part taxon-name-part-type="genus" reg="Madagopsina">M.</tp:taxon-name-part><tp:taxon-name-part taxon-name-part-type="species" reg="parvapollina">parvapollina</tp:taxon-name-part></tp:taxon-name></italic>, ♀, paratype, Ankarana. Scale bars: 0.5 mm. Figures <bold>9, 11</bold> (<xref ref-type="bibr" rid="B10">Feijen et al. 2018</xref>, figures 6, 7).</p></caption><graphic xmlns:xlink="http://www.w3.org/1999/xlink" xlink:href="zookeys-1057-001-g004.jpg" position="float" orientation="portrait" xlink:type="simple" id="oo_580796.jpg"><uri content-type="original_file" xlink:type="simple">https://binary.pensoft.net/fig/580796</uri></graphic></fig><fig id="F5" position="float" orientation="portrait"><object-id xmlns:xlink="http://www.w3.org/1999/xlink" content-type="doi" xlink:type="simple">10.3897/zookeys.1057.67433.figures12-14</object-id><object-id xmlns:xlink="http://www.w3.org/1999/xlink" content-type="arpha" xlink:type="simple">023F0BA8-77D4-5C45-8EA6-F592D1107610</object-id><label>Figures 12–14.</label><caption><p><italic><tp:taxon-name><tp:taxon-name-part taxon-name-part-type="genus" reg="Madagopsina">Madagopsina</tp:taxon-name-part><tp:taxon-name-part taxon-name-part-type="species" reg="apographica">apographica</tp:taxon-name-part></tp:taxon-name></italic> species group, dorsal view of wings <bold>12</bold><italic><tp:taxon-name><tp:taxon-name-part taxon-name-part-type="genus" reg="Madagopsina">M.</tp:taxon-name-part><tp:taxon-name-part taxon-name-part-type="species" reg="apographica">apographica</tp:taxon-name-part></tp:taxon-name></italic>, ♀, Fianarantsoa <bold>13</bold><italic><tp:taxon-name><tp:taxon-name-part taxon-name-part-type="genus" reg="Madagopsina">M.</tp:taxon-name-part><tp:taxon-name-part taxon-name-part-type="species" reg="freidbergi">freidbergi</tp:taxon-name-part></tp:taxon-name></italic>, ♀, paratype, Vohimana <bold>14</bold><italic><tp:taxon-name><tp:taxon-name-part taxon-name-part-type="genus" reg="Madagopsina">M.</tp:taxon-name-part><tp:taxon-name-part taxon-name-part-type="species" reg="tschirnhausi">tschirnhausi</tp:taxon-name-part></tp:taxon-name></italic>, ♂, holotype, Mount Ambre. Scale bars 0.5 mm. Figures <bold>12–14</bold> (<xref ref-type="bibr" rid="B10">Feijen et al. 2018</xref>, figures 8–10).</p></caption><graphic xmlns:xlink="http://www.w3.org/1999/xlink" xlink:href="zookeys-1057-001-g005.jpg" position="float" orientation="portrait" xlink:type="simple" id="oo_580797.jpg"><uri content-type="original_file" xlink:type="simple">https://binary.pensoft.net/fig/580797</uri></graphic></fig><fig id="F6" position="float" orientation="portrait"><object-id xmlns:xlink="http://www.w3.org/1999/xlink" content-type="doi" xlink:type="simple">10.3897/zookeys.1057.67433.figures15-17</object-id><object-id xmlns:xlink="http://www.w3.org/1999/xlink" content-type="arpha" xlink:type="simple">5E1E44EC-ABAC-5FD9-A301-CBB1311EC9E7</object-id><label>Figures 15–17.</label><caption><p><italic><tp:taxon-name><tp:taxon-name-part taxon-name-part-type="genus" reg="Madagopsina">Madagopsina</tp:taxon-name-part><tp:taxon-name-part taxon-name-part-type="species" reg="makayensis">makayensis</tp:taxon-name-part></tp:taxon-name></italic> Feijen, Feijen &amp; Feijen, sp. nov., ♂, holotype, Makay <bold>15</bold> basal section of abdomen with intersternite 1–2, ventral view <bold>16</bold> sternites 5 and 6, ventral view <bold>17</bold> synsternite 7+8, ventral view. Scale bars: 0.5 mm.</p></caption><graphic xmlns:xlink="http://www.w3.org/1999/xlink" xlink:href="zookeys-1057-001-g006.jpg" position="float" orientation="portrait" xlink:type="simple" id="oo_580798.jpg"><uri content-type="original_file" xlink:type="simple">https://binary.pensoft.net/fig/580798</uri></graphic></fig><fig id="F7" position="float" orientation="portrait"><object-id xmlns:xlink="http://www.w3.org/1999/xlink" content-type="doi" xlink:type="simple">10.3897/zookeys.1057.67433.figures18-22</object-id><object-id xmlns:xlink="http://www.w3.org/1999/xlink" content-type="arpha" xlink:type="simple">EB814DDD-8D4F-5068-B424-55B5124AA391</object-id><label>Figures 18–22.</label><caption><p><italic><tp:taxon-name><tp:taxon-name-part taxon-name-part-type="genus" reg="Madagopsina">Madagopsina</tp:taxon-name-part><tp:taxon-name-part taxon-name-part-type="species" reg="makayensis">makayensis</tp:taxon-name-part></tp:taxon-name></italic> Feijen, Feijen &amp; Feijen, sp. nov., ♂, holotype, Makay <bold>18</bold> epandrium with surstyli and cerci, posterior view <bold>19</bold> surstylus, inner view <bold>20</bold> hypandrial clasper, lateral view <bold>21</bold> phallapodeme and phallus, lateral view <bold>22</bold> ejaculatory apodeme and sac. Scale bars: 0.5 mm (<bold>18, 21</bold>); 0.1 mm (<bold>19, 20, 22</bold>).</p></caption><graphic xmlns:xlink="http://www.w3.org/1999/xlink" xlink:href="zookeys-1057-001-g007.jpg" position="float" orientation="portrait" xlink:type="simple" id="oo_580799.jpg"><uri content-type="original_file" xlink:type="simple">https://binary.pensoft.net/fig/580799</uri></graphic></fig><fig id="F8" position="float" orientation="portrait"><object-id xmlns:xlink="http://www.w3.org/1999/xlink" content-type="doi" xlink:type="simple">10.3897/zookeys.1057.67433.figures23-28</object-id><object-id xmlns:xlink="http://www.w3.org/1999/xlink" content-type="arpha" xlink:type="simple">F54253AB-4E1D-55FB-B25C-802066BF9384</object-id><label>Figures 23–28.</label><caption><p>Posterior view of <italic><tp:taxon-name><tp:taxon-name-part taxon-name-part-type="genus" reg="Madagopsina">Madagopsina</tp:taxon-name-part></tp:taxon-name></italic> surstyli <bold>23–25</bold><italic><tp:taxon-name><tp:taxon-name-part taxon-name-part-type="genus" reg="Madagopsina">M.</tp:taxon-name-part><tp:taxon-name-part taxon-name-part-type="species" reg="apollo">apollo</tp:taxon-name-part></tp:taxon-name></italic> species group <bold>26–28</bold><italic><tp:taxon-name><tp:taxon-name-part taxon-name-part-type="genus" reg="Madagopsina">M.</tp:taxon-name-part><tp:taxon-name-part taxon-name-part-type="species" reg="apographica">apographica</tp:taxon-name-part></tp:taxon-name></italic> species group <bold>23</bold><italic><tp:taxon-name><tp:taxon-name-part taxon-name-part-type="genus" reg="Madagopsina">M.</tp:taxon-name-part><tp:taxon-name-part taxon-name-part-type="species" reg="apollo">apollo</tp:taxon-name-part></tp:taxon-name></italic><bold>24</bold><italic><tp:taxon-name><tp:taxon-name-part taxon-name-part-type="genus" reg="Madagopsina">M.</tp:taxon-name-part><tp:taxon-name-part taxon-name-part-type="species" reg="makayensis">makayensis</tp:taxon-name-part></tp:taxon-name></italic> Feijen, Feijen &amp; Feijen, sp. nov. <bold>25</bold><italic><tp:taxon-name><tp:taxon-name-part taxon-name-part-type="genus" reg="Madagopsina">M.</tp:taxon-name-part><tp:taxon-name-part taxon-name-part-type="species" reg="parvapollina">parvapollina</tp:taxon-name-part></tp:taxon-name></italic><bold>26</bold><italic><tp:taxon-name><tp:taxon-name-part taxon-name-part-type="genus" reg="Madagopsina">M.</tp:taxon-name-part><tp:taxon-name-part taxon-name-part-type="species" reg="apographica">apographica</tp:taxon-name-part></tp:taxon-name></italic><bold>27</bold><italic><tp:taxon-name><tp:taxon-name-part taxon-name-part-type="genus" reg="Madagopsina">M.</tp:taxon-name-part><tp:taxon-name-part taxon-name-part-type="species" reg="freidbergi">freidbergi</tp:taxon-name-part></tp:taxon-name></italic><bold>28</bold><italic><tp:taxon-name><tp:taxon-name-part taxon-name-part-type="genus" reg="Madagopsina">M.</tp:taxon-name-part><tp:taxon-name-part taxon-name-part-type="species" reg="tschirnhausi">tschirnhausi</tp:taxon-name-part></tp:taxon-name></italic>. Scale bar 0.1 mm (all drawn to the same scale). Figures <bold>25–28</bold> (<xref ref-type="bibr" rid="B10">Feijen et al. 2018</xref>, figures 187, 184, 186, 188).</p></caption><graphic xmlns:xlink="http://www.w3.org/1999/xlink" xlink:href="zookeys-1057-001-g008.jpg" position="float" orientation="portrait" xlink:type="simple" id="oo_580800.jpg"><uri content-type="original_file" xlink:type="simple">https://binary.pensoft.net/fig/580800</uri></graphic></fig><fig id="F9" position="float" orientation="portrait"><object-id xmlns:xlink="http://www.w3.org/1999/xlink" content-type="doi" xlink:type="simple">10.3897/zookeys.1057.67433.figure29</object-id><object-id xmlns:xlink="http://www.w3.org/1999/xlink" content-type="arpha" xlink:type="simple">DBD64951-3505-56BF-B508-CAAC13F94C5F</object-id><label>Figure 29.</label><caption><p>Principal component analysis of wing venation morphometry for the two species of <italic><tp:taxon-name><tp:taxon-name-part taxon-name-part-type="genus" reg="Gracilopsina">Gracilopsina</tp:taxon-name-part></tp:taxon-name></italic> and six species of <italic><tp:taxon-name><tp:taxon-name-part taxon-name-part-type="genus" reg="Madagopsina">Madagopsina</tp:taxon-name-part></tp:taxon-name></italic>: biplot of the first two PCA axes.</p></caption><graphic xmlns:xlink="http://www.w3.org/1999/xlink" xlink:href="zookeys-1057-001-g009.jpg" position="float" orientation="portrait" xlink:type="simple" id="oo_580801.jpg"><uri content-type="original_file" xlink:type="simple">https://binary.pensoft.net/fig/580801</uri></graphic></fig><fig id="F10" position="float" orientation="portrait"><object-id xmlns:xlink="http://www.w3.org/1999/xlink" content-type="doi" xlink:type="simple">10.3897/zookeys.1057.67433.figure30</object-id><object-id xmlns:xlink="http://www.w3.org/1999/xlink" content-type="arpha" xlink:type="simple">F55F91CD-985B-554C-A13C-81A809E79637</object-id><label>Figure 30.</label><caption><p>Cluster dendrogram for the Euclidian distance in wing morphometry PCA for the <italic><tp:taxon-name><tp:taxon-name-part taxon-name-part-type="genus" reg="Gracilopsina">Gracilopsina</tp:taxon-name-part></tp:taxon-name></italic> and <italic><tp:taxon-name><tp:taxon-name-part taxon-name-part-type="genus" reg="Madagopsina">Madagopsina</tp:taxon-name-part></tp:taxon-name></italic> species using the complete clustering method. Branch labels give the approximately unbiased <italic>p</italic>-value (<abbrev xmlns:xlink="http://www.w3.org/1999/xlink" xlink:title="Approximately Unbiased" id="ABBRID0EZLAI" xlink:type="simple">AU</abbrev>) and bootstrap probability (<abbrev xmlns:xlink="http://www.w3.org/1999/xlink" xlink:title="Bootstrap Probability values" id="ABBRID0E4LAI" xlink:type="simple">BP</abbrev>) values (%).</p></caption><graphic xmlns:xlink="http://www.w3.org/1999/xlink" xlink:href="zookeys-1057-001-g010.jpg" position="float" orientation="portrait" xlink:type="simple" id="oo_580802.jpg"><uri content-type="original_file" xlink:type="simple">https://binary.pensoft.net/fig/580802</uri></graphic></fig><fig id="F11" position="float" orientation="portrait"><object-id xmlns:xlink="http://www.w3.org/1999/xlink" content-type="doi" xlink:type="simple">10.3897/zookeys.1057.67433.figure31</object-id><object-id xmlns:xlink="http://www.w3.org/1999/xlink" content-type="arpha" xlink:type="simple">D0E58CD9-A4CF-5AA6-9C8B-17325AF2711B</object-id><label>Figure 31.</label><caption><p>Eye span plotted against body length for the three species in the <italic><tp:taxon-name><tp:taxon-name-part taxon-name-part-type="genus" reg="Madagopsina">Madagopsina</tp:taxon-name-part><tp:taxon-name-part taxon-name-part-type="species" reg="apollo">apollo</tp:taxon-name-part></tp:taxon-name></italic> species group: <italic><tp:taxon-name><tp:taxon-name-part taxon-name-part-type="genus" reg="Madagopsina">M.</tp:taxon-name-part><tp:taxon-name-part taxon-name-part-type="species" reg="apollo">apollo</tp:taxon-name-part></tp:taxon-name></italic>, <italic><tp:taxon-name><tp:taxon-name-part taxon-name-part-type="genus" reg="Madagopsina">M.</tp:taxon-name-part><tp:taxon-name-part taxon-name-part-type="species" reg="parvapollina">parvapollina</tp:taxon-name-part></tp:taxon-name></italic> and <italic><tp:taxon-name><tp:taxon-name-part taxon-name-part-type="genus" reg="Madagopsina">M.</tp:taxon-name-part><tp:taxon-name-part taxon-name-part-type="species" reg="makayensis">makayensis</tp:taxon-name-part></tp:taxon-name></italic> Feijen, Feijen &amp; Feijen, sp. nov. Note the position of the single data point for the ♂ of the latter species, in line with the ♂ data points for <italic><tp:taxon-name><tp:taxon-name-part taxon-name-part-type="genus" reg="Madagopsina">M.</tp:taxon-name-part><tp:taxon-name-part taxon-name-part-type="species" reg="parvapollina">parvapollina</tp:taxon-name-part></tp:taxon-name></italic>.</p></caption><graphic xmlns:xlink="http://www.w3.org/1999/xlink" xlink:href="zookeys-1057-001-g011.jpg" position="float" orientation="portrait" xlink:type="simple" id="oo_580803.jpg"><uri content-type="original_file" xlink:type="simple">https://binary.pensoft.net/fig/580803</uri></graphic></fig></tp:treatment-sec><ref-list><ref id="B10"><mixed-citation xmlns:xlink="http://www.w3.org/1999/xlink" xlink:type="simple"><person-group><name name-style="western"><surname>Feijen</surname><given-names>HR</given-names></name><name name-style="western"><surname>Feijen</surname><given-names>FAA</given-names></name><name name-style="western"><surname>Feijen</surname><given-names>C</given-names></name></person-group> (<year>2018</year>) <article-title><italic><tp:taxon-name><tp:taxon-name-part taxon-name-part-type="genus">Madagopsina</tp:taxon-name-part></tp:taxon-name></italic> gen. n. and <italic><tp:taxon-name><tp:taxon-name-part taxon-name-part-type="genus">Gracilopsina</tp:taxon-name-part></tp:taxon-name></italic> gen. n. (<tp:taxon-name><tp:taxon-name-part taxon-name-part-type="order">Diptera</tp:taxon-name-part></tp:taxon-name>: <tp:taxon-name><tp:taxon-name-part taxon-name-part-type="family">Diopsidae</tp:taxon-name-part></tp:taxon-name>) from Madagascar with description of four new species.</article-title><source>Tijdschrift voor Entomologie</source><volume>160</volume>(<issue>3</issue>): <fpage>141</fpage>–<lpage>215</lpage>. <ext-link xlink:type="simple" ext-link-type="doi" xlink:href="10.1163/22119434-00002069">https://doi.org/10.1163/22119434-00002069</ext-link></mixed-citation></ref><ref id="B14"><mixed-citation xmlns:xlink="http://www.w3.org/1999/xlink" xlink:type="simple"><person-group><name name-style="western"><surname>Shillito</surname><given-names>JF</given-names></name></person-group> (<year>1971</year>) <article-title>The genera of <tp:taxon-name><tp:taxon-name-part taxon-name-part-type="family">Diopsidae</tp:taxon-name-part></tp:taxon-name> (<tp:taxon-name><tp:taxon-name-part taxon-name-part-type="class">Insecta</tp:taxon-name-part></tp:taxon-name>: <tp:taxon-name><tp:taxon-name-part taxon-name-part-type="order">Diptera</tp:taxon-name-part></tp:taxon-name>).</article-title><source>Zoological Journal of the Linnean Society</source><volume>50</volume>(<issue>3</issue>): <fpage>287</fpage>–<lpage>295</lpage>. <ext-link xlink:type="simple" ext-link-type="doi" xlink:href="10.1111/j.1096-3642.1971.tb00763.x">https://doi.org/10.1111/j.1096-3642.1971.tb00763.x</ext-link></mixed-citation></ref><ref id="B5"><mixed-citation xmlns:xlink="http://www.w3.org/1999/xlink" xlink:type="simple"><person-group><name name-style="western"><surname>Feijen</surname><given-names>HR</given-names></name></person-group> (<year>1981</year>) <article-title>A review of <italic><tp:taxon-name><tp:taxon-name-part taxon-name-part-type="genus">Diopsina</tp:taxon-name-part></tp:taxon-name></italic> Curran, 1928 (<tp:taxon-name><tp:taxon-name-part taxon-name-part-type="order">Diptera</tp:taxon-name-part></tp:taxon-name>: <tp:taxon-name><tp:taxon-name-part taxon-name-part-type="family">Diopsidae</tp:taxon-name-part></tp:taxon-name>), with a note on <italic><tp:taxon-name><tp:taxon-name-part taxon-name-part-type="genus">Cyrtodiopsis</tp:taxon-name-part></tp:taxon-name></italic>.</article-title><source>Annals of the Natal Museum</source><volume>24</volume>: <fpage>465</fpage>–<lpage>482</lpage>. <ext-link xlink:type="simple" ext-link-type="uri" xlink:href="https://journals.co.za/content/annals/24/2/AJA03040798_549">https://journals.co.za/content/annals/24/2/AJA03040798_549</ext-link></mixed-citation></ref><ref id="B6"><mixed-citation xmlns:xlink="http://www.w3.org/1999/xlink" xlink:type="simple"><person-group><name name-style="western"><surname>Feijen</surname><given-names>HR</given-names></name></person-group> (<year>1989</year>) <article-title><tp:taxon-name><tp:taxon-name-part taxon-name-part-type="family">Diopsidae</tp:taxon-name-part></tp:taxon-name>. Volume IX, <tp:taxon-name><tp:taxon-name-part taxon-name-part-type="suborder">Cyclorrhapha</tp:taxon-name-part></tp:taxon-name> III (<tp:taxon-name><tp:taxon-name-part taxon-name-part-type="infraorder">Schizophora</tp:taxon-name-part></tp:taxon-name> other than <tp:taxon-name><tp:taxon-name-part taxon-name-part-type="parvorder">Calyptratae</tp:taxon-name-part></tp:taxon-name>), Part 12.</article-title> In: <person-group><name name-style="western"><surname>Griffiths</surname><given-names>GCD</given-names></name></person-group> (<role>Ed.</role>) <issue-title>Flies of the Nearctic Region.</issue-title><source>Schweizerbart, Stuttgart</source>, <fpage>1</fpage>–<lpage>122</lpage>.</mixed-citation></ref><ref id="B8"><mixed-citation xmlns:xlink="http://www.w3.org/1999/xlink" xlink:type="simple"><person-group><name name-style="western"><surname>Feijen</surname><given-names>HR</given-names></name><name name-style="western"><surname>Feijen</surname><given-names>C</given-names></name></person-group> (<year>2013</year>) <article-title>A revision of the genus <italic><tp:taxon-name><tp:taxon-name-part taxon-name-part-type="genus">Diopsina</tp:taxon-name-part></tp:taxon-name></italic> Curran (<tp:taxon-name><tp:taxon-name-part taxon-name-part-type="order">Diptera</tp:taxon-name-part></tp:taxon-name>, <tp:taxon-name><tp:taxon-name-part taxon-name-part-type="family">Diopsidae</tp:taxon-name-part></tp:taxon-name>) with description of a new species from Guinea-Bissau.</article-title><source>Tijdschrift voor Entomologie</source><volume>156</volume>: <fpage>161</fpage>–<lpage>189</lpage>. <ext-link xlink:type="simple" ext-link-type="doi" xlink:href="10.1163/22119434-00002029">https://doi.org/10.1163/22119434-00002029</ext-link></mixed-citation></ref></ref-list></tp:taxon-treatment>
