# Supplementary material for: A review of Madagopsina Feijen, Feijen & Feijen (Diptera, Diopsidae) with description of a new species, key to the species, and discussion of intrageneric relationships
Source: Zookeys. 2021 Aug 24;1057:1–21. doi: 10.3897/zookeys.1057.67433 (PMC8408097; doi:10.3897/zookeys.1057.67433)
Supplement: XML Treatment for Madagopsina apographica [file zookeys.1057.67433-treatment3.xml]

<!DOCTYPE tp:taxon-treatment
  PUBLIC "-//TaxonX//DTD Taxonomic Treatment Publishing DTD v0 20100105//EN" "tax-treatment-NSO.dtd">
<tp:taxon-treatment xmlns:tp="http://www.plazi.org/taxpub"><tp:treatment-meta><kwd-group><label>Taxon classification</label><kwd><named-content xmlns:xlink="http://www.w3.org/1999/xlink" content-type="kingdom">Animalia</named-content></kwd><kwd><named-content xmlns:xlink="http://www.w3.org/1999/xlink" content-type="order">Diptera</named-content></kwd><kwd><named-content xmlns:xlink="http://www.w3.org/1999/xlink" content-type="family">Diopsidae</named-content></kwd></kwd-group><mixed-citation publication-type="journal"><person-group><name><surname>Feijen</surname><given-names>Hans R.</given-names></name><name><surname>Feijen</surname><given-names>Frida A. A.</given-names></name><name><surname>Feijen</surname><given-names>Cobi</given-names></name><name><surname>Gilles</surname><given-names>Benoît</given-names></name></person-group><article-title>A review of <italic><tp:taxon-name><tp:taxon-name-part taxon-name-part-type="genus" reg="Madagopsina">Madagopsina</tp:taxon-name-part></tp:taxon-name></italic> Feijen, Feijen &amp; Feijen (<tp:taxon-name><tp:taxon-name-part taxon-name-part-type="order">Diptera</tp:taxon-name-part></tp:taxon-name>, <tp:taxon-name><tp:taxon-name-part taxon-name-part-type="family">Diopsidae</tp:taxon-name-part></tp:taxon-name>) with description of a new species, key to the species, and discussion of intrageneric relationships</article-title><source>Zookeys</source><day>24</day><month>8</month><year>2021</year><volume>1057</volume><fpage>1</fpage><lpage>21</lpage><pub-id pub-id-type="doi">10.3897/zookeys.1057.67433</pub-id></mixed-citation></tp:treatment-meta><tp:nomenclature><tp:taxon-name>
            <object-id xmlns:xlink="http://www.w3.org/1999/xlink" content-type="arpha" xlink:type="simple">2F88E1A7-404F-5F9F-A3BF-BD079CFF0099</object-id>
            <tp:taxon-name-part taxon-name-part-type="genus" reg="Madagopsina">Madagopsina</tp:taxon-name-part>
            <tp:taxon-name-part taxon-name-part-type="species" reg="apographica">apographica</tp:taxon-name-part>
          </tp:taxon-name><tp:taxon-authority>(Séguy, 1949)</tp:taxon-authority><xref ref-type="fig" rid="F5">Figures 12</xref><xref ref-type="fig" rid="F8">, 26</xref><tp:nomenclature-citation-list><tp:nomenclature-citation><tp:taxon-name><tp:taxon-name-part taxon-name-part-type="genus" reg="Diopsis">Diopsis</tp:taxon-name-part> (<tp:taxon-name-part taxon-name-part-type="subgenus" reg="Eurydiopsis">Eurydiopsis</tp:taxon-name-part>) <tp:taxon-name-part taxon-name-part-type="species" reg="apographicus">apographicus</tp:taxon-name-part></tp:taxon-name><comment>Séguy, 1949: 69.</comment></tp:nomenclature-citation><tp:nomenclature-citation><tp:taxon-name>
                <tp:taxon-name-part taxon-name-part-type="genus" reg="Eurydiopsis">Eurydiopsis</tp:taxon-name-part>
                <tp:taxon-name-part taxon-name-part-type="species" reg="anjahanaribei">anjahanaribei</tp:taxon-name-part>
              </tp:taxon-name><comment>Vanschuytbroeck, 1965: 336.</comment></tp:nomenclature-citation><tp:nomenclature-citation><tp:taxon-name>
                <tp:taxon-name-part taxon-name-part-type="genus" reg="Madagopsina">Madagopsina</tp:taxon-name-part>
                <tp:taxon-name-part taxon-name-part-type="species" reg="apographica">apographica</tp:taxon-name-part>
              </tp:taxon-name><comment>; <xref ref-type="bibr" rid="B10">Feijen et al. 2018</xref>: 151.</comment></tp:nomenclature-citation></tp:nomenclature-citation-list></tp:nomenclature><tp:treatment-sec sec-type="New records" id="SECID0E6PAE"><title>New records.</title><p>Madagascar, 1 ♀, Fianarantsoa, Vatovavy, Fitovinany, Ifanadiana, <named-content xmlns:xlink="http://www.w3.org/1999/xlink" content-type="dwc:verbatimCoordinates" xlink:type="simple"><named-content content-type="geo-json" specific-use="{&#34;type&#34;:&#34;Point&#34;,&#34;coordinates&#34;:[47.415278,-21.259444]}" id="NCID0EIQAE" xlink:type="simple">21°15'34"S, 47°24'55"E</named-content></named-content>, 977 m, 7.xi.2014, lemurtaquin, (ref. <ext-link xmlns:xlink="http://www.w3.org/1999/xlink" xlink:type="simple" ext-link-type="uri" xlink:href="http://www.inaturalist.org/observations/36199753">www.inaturalist.org/observations/36199753</ext-link>); 1 ?sex (probably ♀), Antsiranana, Sava, Sambava, rainforest, <named-content xmlns:xlink="http://www.w3.org/1999/xlink" content-type="dwc:verbatimCoordinates" xlink:type="simple"><named-content content-type="geo-json" specific-use="{&#34;type&#34;:&#34;Point&#34;,&#34;coordinates&#34;:[49.719444,-14.450000]}" id="NCID0EVQAE" xlink:type="simple">14°26'60"S, 49°43'10"E</named-content></named-content>, 1310 m, 30.x.2016, Éric Mathieu (ref. <ext-link xmlns:xlink="http://www.w3.org/1999/xlink" xlink:type="simple" ext-link-type="uri" xlink:href="http://www.inaturalist.org/observations/69807405">www.inaturalist.org/observations/69807405</ext-link>). The new records fall well within the eastern forests distribution as indicated in <xref ref-type="bibr" rid="B10">Feijen et al. (2018)</xref>.</p></tp:treatment-sec><tp:treatment-sec><!--Section generated to contain objects referenced in tp:taxon-treatment.--><fig id="F5" position="float" orientation="portrait"><object-id xmlns:xlink="http://www.w3.org/1999/xlink" content-type="doi" xlink:type="simple">10.3897/zookeys.1057.67433.figures12-14</object-id><object-id xmlns:xlink="http://www.w3.org/1999/xlink" content-type="arpha" xlink:type="simple">023F0BA8-77D4-5C45-8EA6-F592D1107610</object-id><label>Figures 12–14.</label><caption><p><italic><tp:taxon-name><tp:taxon-name-part taxon-name-part-type="genus" reg="Madagopsina">Madagopsina</tp:taxon-name-part><tp:taxon-name-part taxon-name-part-type="species" reg="apographica">apographica</tp:taxon-name-part></tp:taxon-name></italic> species group, dorsal view of wings <bold>12</bold><italic><tp:taxon-name><tp:taxon-name-part taxon-name-part-type="genus" reg="Madagopsina">M.</tp:taxon-name-part><tp:taxon-name-part taxon-name-part-type="species" reg="apographica">apographica</tp:taxon-name-part></tp:taxon-name></italic>, ♀, Fianarantsoa <bold>13</bold><italic><tp:taxon-name><tp:taxon-name-part taxon-name-part-type="genus" reg="Madagopsina">M.</tp:taxon-name-part><tp:taxon-name-part taxon-name-part-type="species" reg="freidbergi">freidbergi</tp:taxon-name-part></tp:taxon-name></italic>, ♀, paratype, Vohimana <bold>14</bold><italic><tp:taxon-name><tp:taxon-name-part taxon-name-part-type="genus" reg="Madagopsina">M.</tp:taxon-name-part><tp:taxon-name-part taxon-name-part-type="species" reg="tschirnhausi">tschirnhausi</tp:taxon-name-part></tp:taxon-name></italic>, ♂, holotype, Mount Ambre. Scale bars 0.5 mm. Figures <bold>12–14</bold> (<xref ref-type="bibr" rid="B10">Feijen et al. 2018</xref>, figures 8–10).</p></caption><graphic xmlns:xlink="http://www.w3.org/1999/xlink" xlink:href="zookeys-1057-001-g005.jpg" position="float" orientation="portrait" xlink:type="simple" id="oo_580797.jpg"><uri content-type="original_file" xlink:type="simple">https://binary.pensoft.net/fig/580797</uri></graphic></fig><fig id="F8" position="float" orientation="portrait"><object-id xmlns:xlink="http://www.w3.org/1999/xlink" content-type="doi" xlink:type="simple">10.3897/zookeys.1057.67433.figures23-28</object-id><object-id xmlns:xlink="http://www.w3.org/1999/xlink" content-type="arpha" xlink:type="simple">F54253AB-4E1D-55FB-B25C-802066BF9384</object-id><label>Figures 23–28.</label><caption><p>Posterior view of <italic><tp:taxon-name><tp:taxon-name-part taxon-name-part-type="genus" reg="Madagopsina">Madagopsina</tp:taxon-name-part></tp:taxon-name></italic> surstyli <bold>23–25</bold><italic><tp:taxon-name><tp:taxon-name-part taxon-name-part-type="genus" reg="Madagopsina">M.</tp:taxon-name-part><tp:taxon-name-part taxon-name-part-type="species" reg="apollo">apollo</tp:taxon-name-part></tp:taxon-name></italic> species group <bold>26–28</bold><italic><tp:taxon-name><tp:taxon-name-part taxon-name-part-type="genus" reg="Madagopsina">M.</tp:taxon-name-part><tp:taxon-name-part taxon-name-part-type="species" reg="apographica">apographica</tp:taxon-name-part></tp:taxon-name></italic> species group <bold>23</bold><italic><tp:taxon-name><tp:taxon-name-part taxon-name-part-type="genus" reg="Madagopsina">M.</tp:taxon-name-part><tp:taxon-name-part taxon-name-part-type="species" reg="apollo">apollo</tp:taxon-name-part></tp:taxon-name></italic><bold>24</bold><italic><tp:taxon-name><tp:taxon-name-part taxon-name-part-type="genus" reg="Madagopsina">M.</tp:taxon-name-part><tp:taxon-name-part taxon-name-part-type="species" reg="makayensis">makayensis</tp:taxon-name-part></tp:taxon-name></italic> Feijen, Feijen &amp; Feijen, sp. nov. <bold>25</bold><italic><tp:taxon-name><tp:taxon-name-part taxon-name-part-type="genus" reg="Madagopsina">M.</tp:taxon-name-part><tp:taxon-name-part taxon-name-part-type="species" reg="parvapollina">parvapollina</tp:taxon-name-part></tp:taxon-name></italic><bold>26</bold><italic><tp:taxon-name><tp:taxon-name-part taxon-name-part-type="genus" reg="Madagopsina">M.</tp:taxon-name-part><tp:taxon-name-part taxon-name-part-type="species" reg="apographica">apographica</tp:taxon-name-part></tp:taxon-name></italic><bold>27</bold><italic><tp:taxon-name><tp:taxon-name-part taxon-name-part-type="genus" reg="Madagopsina">M.</tp:taxon-name-part><tp:taxon-name-part taxon-name-part-type="species" reg="freidbergi">freidbergi</tp:taxon-name-part></tp:taxon-name></italic><bold>28</bold><italic><tp:taxon-name><tp:taxon-name-part taxon-name-part-type="genus" reg="Madagopsina">M.</tp:taxon-name-part><tp:taxon-name-part taxon-name-part-type="species" reg="tschirnhausi">tschirnhausi</tp:taxon-name-part></tp:taxon-name></italic>. Scale bar 0.1 mm (all drawn to the same scale). Figures <bold>25–28</bold> (<xref ref-type="bibr" rid="B10">Feijen et al. 2018</xref>, figures 187, 184, 186, 188).</p></caption><graphic xmlns:xlink="http://www.w3.org/1999/xlink" xlink:href="zookeys-1057-001-g008.jpg" position="float" orientation="portrait" xlink:type="simple" id="oo_580800.jpg"><uri content-type="original_file" xlink:type="simple">https://binary.pensoft.net/fig/580800</uri></graphic></fig></tp:treatment-sec><ref-list><ref id="B10"><mixed-citation xmlns:xlink="http://www.w3.org/1999/xlink" xlink:type="simple"><person-group><name name-style="western"><surname>Feijen</surname><given-names>HR</given-names></name><name name-style="western"><surname>Feijen</surname><given-names>FAA</given-names></name><name name-style="western"><surname>Feijen</surname><given-names>C</given-names></name></person-group> (<year>2018</year>) <article-title><italic><tp:taxon-name><tp:taxon-name-part taxon-name-part-type="genus">Madagopsina</tp:taxon-name-part></tp:taxon-name></italic> gen. n. and <italic><tp:taxon-name><tp:taxon-name-part taxon-name-part-type="genus">Gracilopsina</tp:taxon-name-part></tp:taxon-name></italic> gen. n. (<tp:taxon-name><tp:taxon-name-part taxon-name-part-type="order">Diptera</tp:taxon-name-part></tp:taxon-name>: <tp:taxon-name><tp:taxon-name-part taxon-name-part-type="family">Diopsidae</tp:taxon-name-part></tp:taxon-name>) from Madagascar with description of four new species.</article-title><source>Tijdschrift voor Entomologie</source><volume>160</volume>(<issue>3</issue>): <fpage>141</fpage>–<lpage>215</lpage>. <ext-link xlink:type="simple" ext-link-type="doi" xlink:href="10.1163/22119434-00002069">https://doi.org/10.1163/22119434-00002069</ext-link></mixed-citation></ref></ref-list></tp:taxon-treatment>
