# Supplementary material for: A review of Madagopsina Feijen, Feijen & Feijen (Diptera, Diopsidae) with description of a new species, key to the species, and discussion of intrageneric relationships
Source: Zookeys. 2021 Aug 24;1057:1–21. doi: 10.3897/zookeys.1057.67433 (PMC8408097; doi:10.3897/zookeys.1057.67433)
Supplement: XML Treatment for Madagopsina makayensis [file zookeys.1057.67433-treatment8.xml]

<!DOCTYPE tp:taxon-treatment
  PUBLIC "-//TaxonX//DTD Taxonomic Treatment Publishing DTD v0 20100105//EN" "tax-treatment-NSO.dtd">
<tp:taxon-treatment xmlns:tp="http://www.plazi.org/taxpub"><tp:treatment-meta><kwd-group><label>Taxon classification</label><kwd><named-content xmlns:xlink="http://www.w3.org/1999/xlink" content-type="kingdom">Animalia</named-content></kwd><kwd><named-content xmlns:xlink="http://www.w3.org/1999/xlink" content-type="order">Diptera</named-content></kwd><kwd><named-content xmlns:xlink="http://www.w3.org/1999/xlink" content-type="family">Diopsidae</named-content></kwd></kwd-group><mixed-citation publication-type="journal"><person-group><name><surname>Feijen</surname><given-names>Hans R.</given-names></name><name><surname>Feijen</surname><given-names>Frida A. A.</given-names></name><name><surname>Feijen</surname><given-names>Cobi</given-names></name><name><surname>Gilles</surname><given-names>Benoît</given-names></name></person-group><article-title>A review of <italic><tp:taxon-name><tp:taxon-name-part taxon-name-part-type="genus" reg="Madagopsina">Madagopsina</tp:taxon-name-part></tp:taxon-name></italic> Feijen, Feijen &amp; Feijen (<tp:taxon-name><tp:taxon-name-part taxon-name-part-type="order">Diptera</tp:taxon-name-part></tp:taxon-name>, <tp:taxon-name><tp:taxon-name-part taxon-name-part-type="family">Diopsidae</tp:taxon-name-part></tp:taxon-name>) with description of a new species, key to the species, and discussion of intrageneric relationships</article-title><source>Zookeys</source><day>24</day><month>8</month><year>2021</year><volume>1057</volume><fpage>1</fpage><lpage>21</lpage><pub-id pub-id-type="doi">10.3897/zookeys.1057.67433</pub-id></mixed-citation></tp:treatment-meta><tp:nomenclature><tp:taxon-name>
            <object-id xmlns:xlink="http://www.w3.org/1999/xlink" content-type="arpha" xlink:type="simple">C83F35AD-89DD-54BE-89B0-677EE4666AA7</object-id>
            <tp:taxon-name-part taxon-name-part-type="genus" reg="Madagopsina">Madagopsina</tp:taxon-name-part>
            <tp:taxon-name-part taxon-name-part-type="species" reg="makayensis">makayensis</tp:taxon-name-part>
            <object-id xmlns:xlink="http://www.w3.org/1999/xlink" content-type="zoobank" xlink:type="simple">http://zoobank.org/A6766D1D-FCB3-49B6-A640-278DDE98BB4A</object-id>
          </tp:taxon-name><tp:taxon-authority>Feijen, Feijen &amp; Feijen</tp:taxon-authority><tp:taxon-status xmlns:xlink="http://www.w3.org/1999/xlink" xlink:type="simple">sp. nov.</tp:taxon-status><xref ref-type="fig" rid="F2">Figs 3–4</xref><xref ref-type="fig" rid="F3">, 5–8</xref><xref ref-type="fig" rid="F4">, 10</xref><xref ref-type="fig" rid="F6">, 15–17</xref><xref ref-type="fig" rid="F7">, 18–22</xref><xref ref-type="fig" rid="F8">, 24</xref><xref ref-type="fig" rid="F9">, 29</xref><xref ref-type="fig" rid="F10">, 30</xref><xref ref-type="fig" rid="F11">, 31</xref></tp:nomenclature><tp:treatment-sec sec-type="type material" id="SECID0EV6AE"><title>Type material.</title><p><bold><italic>Holotype</italic>,</bold> ♂ (<named-content xmlns:xlink="http://www.w3.org/1999/xlink" content-type="dwc:institutional_code" xlink:type="simple">RMNH</named-content>), Madagascar, Makay, canyon, sous-bois, rive d’une rivière [undergrowth, riverbank], <named-content xmlns:xlink="http://www.w3.org/1999/xlink" content-type="dwc:verbatimCoordinates" xlink:type="simple"><named-content content-type="geo-json" specific-use="{&#34;type&#34;:&#34;Point&#34;,&#34;coordinates&#34;:[45.370833,-21.169722]}" id="NCID0EJAAG" xlink:type="simple">21°10'11"S, 45°22'15"E</named-content></named-content>, 528 m, 30.vii–3.viii.2017, leg. Benoît Gilles.</p></tp:treatment-sec><tp:treatment-sec sec-type="diagnosis" id="SECID0EOAAG"><title>Diagnosis.</title><p><italic><tp:taxon-name><tp:taxon-name-part taxon-name-part-type="genus" reg="Madagopsina">Madagopsina</tp:taxon-name-part><tp:taxon-name-part taxon-name-part-type="species" reg="makayensis">makayensis</tp:taxon-name-part></tp:taxon-name></italic> Feijen, Feijen &amp; Feijen, sp. nov. can be recognised by its medium size (body length ♂ 7.3 mm), brown colour (however, due to conservation in alcohol it is likely that all the brown colours would be more yellowish in a live specimen, like in the other <italic><tp:taxon-name><tp:taxon-name-part taxon-name-part-type="genus" reg="Madagopsina">Madagopsina</tp:taxon-name-part></tp:taxon-name></italic> species), body mainly thinly pruinose (pollinose) with few small setulae, only katepisternum and katepimeron glossy, absence of facial teeth, medium-sized inner vertical seta (1.7 × stalk diameter), scutellar spines 2.0 × as long as scutellum, quite large apical seta (45% of scutellar spine length), incrassate fore femora with around 48 tubercles, irrorated wings with three vague crossbands including an H-shaped configuration with central and preapical crossbands, wing apex infuscated, central band slightly broader than preapical band, pale wing spots in cell r2+3 and cell m1, a vague pale spot in cell m4, abdomen club-shaped, no pruinose spots on tergites, ♂ spiracles 7 in slit of synsternite 7+8, surstyli rounded and bulbous with an apically rounded apophysis, microtrichia on posterior apical third, phallapodeme with ratio posterior arm/anterior arm 1.05, straight ejaculatory apodeme with only a slight sickle-shape apically, phallus remarkably broad and sclerotised, assumed moderate sexual dimorphism with regards to eye span (<italic>D</italic> ≈ 1.0), ratio eye span/body length ~ 1.20 in ♂. <italic><tp:taxon-name><tp:taxon-name-part taxon-name-part-type="genus" reg="Madagopsina">Madagopsina</tp:taxon-name-part><tp:taxon-name-part taxon-name-part-type="species" reg="makayensis">makayensis</tp:taxon-name-part></tp:taxon-name></italic> Feijen, Feijen &amp; Feijen, sp. nov. belongs to the <italic><tp:taxon-name><tp:taxon-name-part taxon-name-part-type="genus" reg="Madagopsina">M.</tp:taxon-name-part><tp:taxon-name-part taxon-name-part-type="species" reg="apollo">apollo</tp:taxon-name-part></tp:taxon-name></italic> species group, which furthermore includes <italic><tp:taxon-name><tp:taxon-name-part taxon-name-part-type="genus" reg="Madagopsina">M.</tp:taxon-name-part><tp:taxon-name-part taxon-name-part-type="species" reg="apollo">apollo</tp:taxon-name-part></tp:taxon-name></italic> and <italic><tp:taxon-name><tp:taxon-name-part taxon-name-part-type="genus" reg="Madagopsina">M.</tp:taxon-name-part><tp:taxon-name-part taxon-name-part-type="species" reg="parvapollina">parvapollina</tp:taxon-name-part></tp:taxon-name></italic>.</p><fig id="F2" position="float" orientation="portrait"><object-id xmlns:xlink="http://www.w3.org/1999/xlink" content-type="doi" xlink:type="simple">10.3897/zookeys.1057.67433.figures3-4</object-id><object-id xmlns:xlink="http://www.w3.org/1999/xlink" content-type="arpha" xlink:type="simple">4FDB3466-7CB5-5D5F-8532-F2A05E0C700A</object-id><label>Figures 3–4.</label><caption><p><italic><tp:taxon-name><tp:taxon-name-part taxon-name-part-type="genus" reg="Madagopsina">Madagopsina</tp:taxon-name-part><tp:taxon-name-part taxon-name-part-type="species" reg="makayensis">makayensis</tp:taxon-name-part></tp:taxon-name></italic> Feijen, Feijen &amp; Feijen, sp. nov., ♂, holotype, Makay <bold>3</bold> habitus, dorsolateral view <bold>4</bold> thorax, dorsolateral view. Scale bars: 1 mm.</p></caption><graphic xmlns:xlink="http://www.w3.org/1999/xlink" xlink:href="zookeys-1057-001-g002.jpg" position="float" orientation="portrait" xlink:type="simple" id="oo_580794.jpg"><uri content-type="original_file" xlink:type="simple">https://binary.pensoft.net/fig/580794</uri></graphic></fig></tp:treatment-sec><tp:treatment-sec sec-type="description" id="SECID0ELEAG"><title>Description.</title><p><bold><italic>Measurements</italic></bold>. Body length ♂ 7.3 mm; eye span 8.8 mm; wing length 5.9 mm; length of scutellar spine 1.01 mm.</p><p><bold><italic>Head</italic>.</bold> Central part brown, ocellar tubercle and arcuate groove dark brown; central head thinly pruinose (Figs <xref ref-type="fig" rid="F2">3</xref>–<xref ref-type="fig" rid="F3">6</xref>); an elongate bulbous medial ridge in front of ocellar tubercle, parallel grooves on both sides of this ridge, lateral areas of frons flat; medial occiput flat; face convex in profile, facial corners square, no facial teeth (Figs <xref ref-type="fig" rid="F3">5</xref>, <xref ref-type="fig" rid="F3">6</xref>); clypeus small, not protruding; arista finely microtrichose on less than basal half; the rate of dimorphism cannot be calculated, but in the graph (Fig. <xref ref-type="fig" rid="F11">31</xref>) with the allometric lines for the three species of the <italic><tp:taxon-name><tp:taxon-name-part taxon-name-part-type="genus" reg="Madagopsina">M.</tp:taxon-name-part><tp:taxon-name-part taxon-name-part-type="species" reg="apollo">apollo</tp:taxon-name-part></tp:taxon-name></italic> species group it can be seen that the single data point is located in line with the allometric line for <italic><tp:taxon-name><tp:taxon-name-part taxon-name-part-type="genus" reg="Madagopsina">M.</tp:taxon-name-part><tp:taxon-name-part taxon-name-part-type="species" reg="parvapollina">parvapollina</tp:taxon-name-part></tp:taxon-name></italic> males, while given that the slopes for the females for the species must be almost identical, it follows that <italic>D</italic> for the new species must be almost identical to the D = 0.98 for <italic><tp:taxon-name><tp:taxon-name-part taxon-name-part-type="genus" reg="Madagopsina">M.</tp:taxon-name-part><tp:taxon-name-part taxon-name-part-type="species" reg="parvapollina">parvapollina</tp:taxon-name-part></tp:taxon-name></italic> or slightly higher (see also the section “Allometric aspects with regard to eye span” below); eye span large in male (119.6% of body length), also a comparison of this ratio eye span/body length of the single male with the mean ratio eye span/body length of the other <italic><tp:taxon-name><tp:taxon-name-part taxon-name-part-type="genus" reg="Madagopsina">Madagopsina</tp:taxon-name-part></tp:taxon-name></italic> species (<xref ref-type="bibr" rid="B10">Feijen et al. 2018</xref>) supports the view that this is a dimorphic species with a moderate rate of dimorphism <italic>D</italic> ≈ 1.0; stalks thinly pruinose, brown, broad apical parts dark, funiculus brown, pruinose; inner vertical seta medium-sized, 1.7 × diameter of eye stalk (Figs <xref ref-type="fig" rid="F2">3</xref>, <xref ref-type="fig" rid="F3">5</xref>), base of inner vertical seta a minor elevation, one-eighth diameter of the stalk; outer vertical seta broken off; central head and stalks with a few tiny white setulae.</p><p><bold><italic>Thorax</italic>.</bold> Collar, scutum, scutellum and postscutellum pruinose, brown (Figs <xref ref-type="fig" rid="F2">3</xref>, <xref ref-type="fig" rid="F2">4</xref>), spines glossy; pleura dorsally brownish pruinose, katepisternum and katepimeron largely glossy; ratio scutal length/scutal width ~ 0.80; scutellar spines almost straight, diverging under an angle of ~ 65°, ratio scutellar spine/scutellum in ♂, 2.00, ratio scutellar spine/body length in ♂, 0.14; metapleural spines well developed, pointing almost laterally (Fig. <xref ref-type="fig" rid="F2">3</xref>); apical seta quite large, 45% of length of scutellar spine, posteriorly directed (Figs <xref ref-type="fig" rid="F2">4</xref>, <xref ref-type="fig" rid="F3">7</xref>, in Fig. <xref ref-type="fig" rid="F3">7</xref> the seta is not in its natural, posteriorly directed, position); scutum almost devoid of setulae, scutellar spines with each ~ 10 small setulae, not on warts.</p><fig id="F3" position="float" orientation="portrait"><object-id xmlns:xlink="http://www.w3.org/1999/xlink" content-type="doi" xlink:type="simple">10.3897/zookeys.1057.67433.figures5-8</object-id><object-id xmlns:xlink="http://www.w3.org/1999/xlink" content-type="arpha" xlink:type="simple">071CE11B-6757-5AFF-91F1-2A60367A0696</object-id><label>Figures 5–8.</label><caption><p><italic><tp:taxon-name><tp:taxon-name-part taxon-name-part-type="genus" reg="Madagopsina">Madagopsina</tp:taxon-name-part><tp:taxon-name-part taxon-name-part-type="species" reg="makayensis">makayensis</tp:taxon-name-part></tp:taxon-name></italic> Feijen, Feijen &amp; Feijen, sp. nov., ♂, holotype, Makay <bold>5</bold> head, anterior view <bold>6</bold> central head, anterior view <bold>7</bold> scutellar spine and apical seta, inner view (seta not in natural position in line with spine) <bold>8</bold> abdomen, dorsal view. Scale bars: 1 mm (<bold>5</bold>); 0.5 mm (<bold>6–8</bold>).</p></caption><graphic xmlns:xlink="http://www.w3.org/1999/xlink" xlink:href="zookeys-1057-001-g003.jpg" position="float" orientation="portrait" xlink:type="simple" id="oo_580795.jpg"><uri content-type="original_file" xlink:type="simple">https://binary.pensoft.net/fig/580795</uri></graphic></fig><p><bold><italic>Wing</italic>.</bold> Irrorated with a rather vague, brownish, H-shaped configuration; apex (8% of wing length) with brownish infuscation (convex on proximal side); 3 crossbands, the basal and central band hardly separated, a pale preapical band and three pale spots (Figs <xref ref-type="fig" rid="F2">3</xref>, <xref ref-type="fig" rid="F4">10</xref>); preapical crossband (distal leg of H) broad, marginally darker than other bands and with slightly irregular edges; preapical band connected to central band in cell r1, in cell r4+5 and around veins R2+3 and R4+5; central band slightly broader than preapical band and with ill-defined proximal edge, only in cell m4 vaguely separated from basal band; basal band running from cell c to posterior wing margin, widening posteriorly; this infuscation pattern creates a pale (but not hyaline) preapical band between dark preapical band and infuscated wing apex, two pale spots between central and dark preapical bands (one in cell r2+3 and one in cell m1), and one vague pale spot centrally in cell m4 between basal and central band (Figs <xref ref-type="fig" rid="F2">3</xref>, <xref ref-type="fig" rid="F4">10</xref>); glabrous basal areas include basal apices of cell c and cell r1, basal half of cell br, basal quarter of cell bm+dm except for posterior margin and basal third of cell cua; vein M4 reaching to just beyond halfway the wing margin.</p><fig id="F4" position="float" orientation="portrait"><object-id xmlns:xlink="http://www.w3.org/1999/xlink" content-type="doi" xlink:type="simple">10.3897/zookeys.1057.67433.figures9-11</object-id><object-id xmlns:xlink="http://www.w3.org/1999/xlink" content-type="arpha" xlink:type="simple">6AAA98B3-ECC3-5630-BFCC-E58C015813EC</object-id><label>Figures 9–11.</label><caption><p><italic><tp:taxon-name><tp:taxon-name-part taxon-name-part-type="genus" reg="Madagopsina">Madagopsina</tp:taxon-name-part><tp:taxon-name-part taxon-name-part-type="species" reg="apollo">apollo</tp:taxon-name-part></tp:taxon-name></italic> species group, dorsal view of wings <bold>9</bold><italic><tp:taxon-name><tp:taxon-name-part taxon-name-part-type="genus" reg="Madagopsina">M.</tp:taxon-name-part><tp:taxon-name-part taxon-name-part-type="species" reg="apollo">apollo</tp:taxon-name-part></tp:taxon-name></italic>, ♂, Ambohitra <bold>10</bold><italic><tp:taxon-name><tp:taxon-name-part taxon-name-part-type="genus" reg="Madagopsina">M.</tp:taxon-name-part><tp:taxon-name-part taxon-name-part-type="species" reg="makayensis">makayensis</tp:taxon-name-part></tp:taxon-name></italic> Feijen, Feijen &amp; Feijen, sp. nov., ♂, holotype, Makay <bold>11</bold><italic><tp:taxon-name><tp:taxon-name-part taxon-name-part-type="genus" reg="Madagopsina">M.</tp:taxon-name-part><tp:taxon-name-part taxon-name-part-type="species" reg="parvapollina">parvapollina</tp:taxon-name-part></tp:taxon-name></italic>, ♀, paratype, Ankarana. Scale bars: 0.5 mm. Figures <bold>9, 11</bold> (<xref ref-type="bibr" rid="B10">Feijen et al. 2018</xref>, figures 6, 7).</p></caption><graphic xmlns:xlink="http://www.w3.org/1999/xlink" xlink:href="zookeys-1057-001-g004.jpg" position="float" orientation="portrait" xlink:type="simple" id="oo_580796.jpg"><uri content-type="original_file" xlink:type="simple">https://binary.pensoft.net/fig/580796</uri></graphic></fig><p><bold><italic>Legs</italic>.</bold> Coxa 1 pale yellowish, glossy but with dense white pruinescence on anterior side, trochanter 1 pale, pruinose; fore femur yellowish brown but dorsally darker, glossy but dorsally and apically pruinose; fore tibia and metatarsus darker brown, other fore tarsi pale and covered with whitish pruinescence; mid- and hind legs more uniformly yellowish, femora pruinose dorsally and with dark brown spot on apical fifth; femur 1 (Figs <xref ref-type="fig" rid="F2">3</xref>, <xref ref-type="fig" rid="F2">4</xref>) incrassate in ♂ (ratio of length/width 3.2), two rows of tubercles on distal two-thirds, inner row in ♂ with 25 and 28 tubercles (mean 26.5, <italic>n</italic> = 2), outer row in ♂ with 21 and 22 tubercles (mean 21.5, <italic>n</italic> = 2); femur 1 with whitish setulae ventrally.</p><fig id="F5" position="float" orientation="portrait"><object-id xmlns:xlink="http://www.w3.org/1999/xlink" content-type="doi" xlink:type="simple">10.3897/zookeys.1057.67433.figures12-14</object-id><object-id xmlns:xlink="http://www.w3.org/1999/xlink" content-type="arpha" xlink:type="simple">023F0BA8-77D4-5C45-8EA6-F592D1107610</object-id><label>Figures 12–14.</label><caption><p><italic><tp:taxon-name><tp:taxon-name-part taxon-name-part-type="genus" reg="Madagopsina">Madagopsina</tp:taxon-name-part><tp:taxon-name-part taxon-name-part-type="species" reg="apographica">apographica</tp:taxon-name-part></tp:taxon-name></italic> species group, dorsal view of wings <bold>12</bold><italic><tp:taxon-name><tp:taxon-name-part taxon-name-part-type="genus" reg="Madagopsina">M.</tp:taxon-name-part><tp:taxon-name-part taxon-name-part-type="species" reg="apographica">apographica</tp:taxon-name-part></tp:taxon-name></italic>, ♀, Fianarantsoa <bold>13</bold><italic><tp:taxon-name><tp:taxon-name-part taxon-name-part-type="genus" reg="Madagopsina">M.</tp:taxon-name-part><tp:taxon-name-part taxon-name-part-type="species" reg="freidbergi">freidbergi</tp:taxon-name-part></tp:taxon-name></italic>, ♀, paratype, Vohimana <bold>14</bold><italic><tp:taxon-name><tp:taxon-name-part taxon-name-part-type="genus" reg="Madagopsina">M.</tp:taxon-name-part><tp:taxon-name-part taxon-name-part-type="species" reg="tschirnhausi">tschirnhausi</tp:taxon-name-part></tp:taxon-name></italic>, ♂, holotype, Mount Ambre. Scale bars 0.5 mm. Figures <bold>12–14</bold> (<xref ref-type="bibr" rid="B10">Feijen et al. 2018</xref>, figures 8–10).</p></caption><graphic xmlns:xlink="http://www.w3.org/1999/xlink" xlink:href="zookeys-1057-001-g005.jpg" position="float" orientation="portrait" xlink:type="simple" id="oo_580797.jpg"><uri content-type="original_file" xlink:type="simple">https://binary.pensoft.net/fig/580797</uri></graphic></fig><p><bold><italic>Preabdomen</italic>.</bold> Abdomen club-shaped (ratio length/broadest width 2.8); syntergite gradually widening posteriorly, seam between tergites 1 and 2 not visible, suture between tergites 2 and 3 distinct (Fig. <xref ref-type="fig" rid="F3">8</xref>); tergites uniformly yellowish brown (Figs <xref ref-type="fig" rid="F2">3</xref>, <xref ref-type="fig" rid="F3">8</xref>), thinly pruinose; syntergite basally with white setulae laterally, otherwise tergites with a few whitish setulae; anterior line-like section (intersternite 1–2) of sternite 2 not linked to main sternite 2 (Fig. <xref ref-type="fig" rid="F6">15</xref>); ratio length sternites 1+2+3/width posterior sternite 2 2.8 in ♂, ratio length/width of sternite 2 1.2 in ♂; sternites very pale, pruinose (except for basal two-thirds of sternite 1); spiracle 1 in tergite (Fig. <xref ref-type="fig" rid="F6">15</xref>).</p><fig id="F6" position="float" orientation="portrait"><object-id xmlns:xlink="http://www.w3.org/1999/xlink" content-type="doi" xlink:type="simple">10.3897/zookeys.1057.67433.figures15-17</object-id><object-id xmlns:xlink="http://www.w3.org/1999/xlink" content-type="arpha" xlink:type="simple">5E1E44EC-ABAC-5FD9-A301-CBB1311EC9E7</object-id><label>Figures 15–17.</label><caption><p><italic><tp:taxon-name><tp:taxon-name-part taxon-name-part-type="genus" reg="Madagopsina">Madagopsina</tp:taxon-name-part><tp:taxon-name-part taxon-name-part-type="species" reg="makayensis">makayensis</tp:taxon-name-part></tp:taxon-name></italic> Feijen, Feijen &amp; Feijen, sp. nov., ♂, holotype, Makay <bold>15</bold> basal section of abdomen with intersternite 1–2, ventral view <bold>16</bold> sternites 5 and 6, ventral view <bold>17</bold> synsternite 7+8, ventral view. Scale bars: 0.5 mm.</p></caption><graphic xmlns:xlink="http://www.w3.org/1999/xlink" xlink:href="zookeys-1057-001-g006.jpg" position="float" orientation="portrait" xlink:type="simple" id="oo_580798.jpg"><uri content-type="original_file" xlink:type="simple">https://binary.pensoft.net/fig/580798</uri></graphic></fig><p><bold><italic>Postabdomen male</italic>.</bold> Sternite 4 a rectangular plate; sternite 5 (Fig. <xref ref-type="fig" rid="F6">16</xref>) a rectangular plate, slightly more sclerotised laterally; sternite 6 vague with a pair of small sclerotised sections (Fig. <xref ref-type="fig" rid="F6">16</xref>); synsternite 7+8 quite large, symmetrical, narrowing laterally, lateral slits enclosing hardly sclerotised areas (Fig. <xref ref-type="fig" rid="F6">17</xref>); both spiracles located in the lateral slits of the synsternite (Fig. <xref ref-type="fig" rid="F6">17</xref>); epandrium (Fig. <xref ref-type="fig" rid="F7">18</xref>) rounded, with ~ 11 pairs of setulae, ventrally bare, otherwise clothed in microtrichia; surstyli (Figs <xref ref-type="fig" rid="F7">19</xref>, <xref ref-type="fig" rid="F8">24</xref>) articulated, apically broadening, apex rounded and bulbous, with a long, apically broadening and rounded, apophysis; in posterior view (Fig. <xref ref-type="fig" rid="F8">24</xref>) a few small setulae on apical halves of surstylus and apophysis with the apical third of the surstylus and only the apex of the apophysis clothed in microtrichia, on inner side only microtrichia on the apices of surstylus and its apophysis with a few small setulae on apophysis and apical third of surstylus (Fig. <xref ref-type="fig" rid="F7">19</xref>); surstyli interconnected via thin, rod-like processus longi (Fig. <xref ref-type="fig" rid="F7">18</xref>); cerci rather broad, ratio of length/width 1.9, basally and apically tapering, apex rounded, clothed in microtrichia and a set of setulae, some of the apical setulae almost as long as the cerci (Fig. <xref ref-type="fig" rid="F7">18</xref>); hypandrial clasper (Fig. <xref ref-type="fig" rid="F7">20</xref>) straight and rod-like with relatively long setulae on distal half; phallapodeme solidly built and rather straight (Fig. <xref ref-type="fig" rid="F7">21</xref>), anterior arm rounded apically, posterior arm slightly longer than anterior arm (ratio posterior arm/anterior arm 1.05) and strongly bifurcated to accommodate the very broad phallus; phallus (Fig. <xref ref-type="fig" rid="F7">21</xref>) a rather short complex of lobes and sclerites, remarkably broad and heavily sclerotised, intromittent organ very short; ejaculatory apodeme straight, hardly broadening apically except for a small sickle-shape of apex (Fig. <xref ref-type="fig" rid="F7">22</xref>), ejaculatory sac rounded.</p><fig id="F7" position="float" orientation="portrait"><object-id xmlns:xlink="http://www.w3.org/1999/xlink" content-type="doi" xlink:type="simple">10.3897/zookeys.1057.67433.figures18-22</object-id><object-id xmlns:xlink="http://www.w3.org/1999/xlink" content-type="arpha" xlink:type="simple">EB814DDD-8D4F-5068-B424-55B5124AA391</object-id><label>Figures 18–22.</label><caption><p><italic><tp:taxon-name><tp:taxon-name-part taxon-name-part-type="genus" reg="Madagopsina">Madagopsina</tp:taxon-name-part><tp:taxon-name-part taxon-name-part-type="species" reg="makayensis">makayensis</tp:taxon-name-part></tp:taxon-name></italic> Feijen, Feijen &amp; Feijen, sp. nov., ♂, holotype, Makay <bold>18</bold> epandrium with surstyli and cerci, posterior view <bold>19</bold> surstylus, inner view <bold>20</bold> hypandrial clasper, lateral view <bold>21</bold> phallapodeme and phallus, lateral view <bold>22</bold> ejaculatory apodeme and sac. Scale bars: 0.5 mm (<bold>18, 21</bold>); 0.1 mm (<bold>19, 20, 22</bold>).</p></caption><graphic xmlns:xlink="http://www.w3.org/1999/xlink" xlink:href="zookeys-1057-001-g007.jpg" position="float" orientation="portrait" xlink:type="simple" id="oo_580799.jpg"><uri content-type="original_file" xlink:type="simple">https://binary.pensoft.net/fig/580799</uri></graphic></fig></tp:treatment-sec><tp:treatment-sec sec-type="distribution" id="SECID0E53AG"><title>Distribution and habitat.</title><p>The new species is only known from the Makay massif in Toliara province. The Makay is a mountain range of almost 4000 km<sup>2</sup> in southwestern Madagascar. The altitude varies from 200 m at the bottom of canyons to 1000 m for the plateaus. The Makay with its exceptional biodiversity (see <xref ref-type="bibr" rid="B16">Wendenbaum 2011</xref>) is considered to be one of the least studied areas in Madagascar. Its forests belong to the deciduous, seasonally dry, western forests of low altitude (<xref ref-type="bibr" rid="B4">Du Puy and Moat 1999</xref>). In the dry season, wet areas remain near the rivers. Many <tp:taxon-name><tp:taxon-name-part taxon-name-part-type="family">Diopsidae</tp:taxon-name-part></tp:taxon-name>, including aggregations, were observed on vegetation in wet, shady places. The single specimen of this new species was collected in undergrowth along a riverbank at an altitude of 527 m. On the same location the following <tp:taxon-name><tp:taxon-name-part taxon-name-part-type="family">Diopsidae</tp:taxon-name-part></tp:taxon-name> were collected: 5 ♀ and 5 ♂ <italic><tp:taxon-name><tp:taxon-name-part taxon-name-part-type="genus" reg="Sphyracephala">Sphyracephala</tp:taxon-name-part><tp:taxon-name-part taxon-name-part-type="species" reg="beccarii">beccarii</tp:taxon-name-part></tp:taxon-name></italic> (Rondani), 5 ♀ and 2 ♂ <italic><tp:taxon-name><tp:taxon-name-part taxon-name-part-type="genus" reg="Diopsis">Diopsis</tp:taxon-name-part><tp:taxon-name-part taxon-name-part-type="species" reg="nigrosicus">nigrosicus</tp:taxon-name-part></tp:taxon-name></italic> Séguy, and 1 ♂ <italic><tp:taxon-name><tp:taxon-name-part taxon-name-part-type="genus" reg="Madagopsina">M.</tp:taxon-name-part><tp:taxon-name-part taxon-name-part-type="species" reg="parvapollina">parvapollina</tp:taxon-name-part></tp:taxon-name></italic>.</p></tp:treatment-sec><tp:treatment-sec sec-type="etymology" id="SECID0EKBBG"><title>Etymology.</title><p>This species is named <italic><tp:taxon-name><tp:taxon-name-part taxon-name-part-type="genus" reg="Madagopsina">M.</tp:taxon-name-part><tp:taxon-name-part taxon-name-part-type="species" reg="makayensis">makayensis</tp:taxon-name-part></tp:taxon-name></italic> Feijen, Feijen &amp; Feijen, sp. nov., referring to the place of origin of the holotype.</p><sec sec-type="Key to the species of Madagopsina" id="SECID0ENCBG"><title>Key to the species of <italic><tp:taxon-name><tp:taxon-name-part taxon-name-part-type="genus" reg="Madagopsina">Madagopsina</tp:taxon-name-part></tp:taxon-name></italic></title><p>This key is a revised version of the <tp:taxon-name><tp:taxon-name-part taxon-name-part-type="genus" reg="Madagopsina">Madagopsina</tp:taxon-name-part></tp:taxon-name> section of the key in <xref ref-type="bibr" rid="B10">Feijen et al. (2018)</xref>. It now also includes <italic><tp:taxon-name><tp:taxon-name-part taxon-name-part-type="genus" reg="Madagopsina">M.</tp:taxon-name-part><tp:taxon-name-part taxon-name-part-type="species" reg="makayensis">makayensis</tp:taxon-name-part></tp:taxon-name></italic> Feijen, Feijen &amp; Feijen, sp. nov. for which only the male is known. The couplet separating the two species groups has been changed to accommodate the new species. In the 2018 key also an error occurred: in the couplet separating <italic><tp:taxon-name><tp:taxon-name-part taxon-name-part-type="genus" reg="Madagopsina">M.</tp:taxon-name-part><tp:taxon-name-part taxon-name-part-type="species" reg="apollo">apollo</tp:taxon-name-part></tp:taxon-name></italic> and <italic><tp:taxon-name><tp:taxon-name-part taxon-name-part-type="genus" reg="Madagopsina">M.</tp:taxon-name-part><tp:taxon-name-part taxon-name-part-type="species" reg="parvapollina">parvapollina</tp:taxon-name-part></tp:taxon-name></italic>, the character states for the apical seta should have been reversed.</p><fig id="F8" position="float" orientation="portrait"><object-id xmlns:xlink="http://www.w3.org/1999/xlink" content-type="doi" xlink:type="simple">10.3897/zookeys.1057.67433.figures23-28</object-id><object-id xmlns:xlink="http://www.w3.org/1999/xlink" content-type="arpha" xlink:type="simple">F54253AB-4E1D-55FB-B25C-802066BF9384</object-id><label>Figures 23–28.</label><caption><p>Posterior view of <italic><tp:taxon-name><tp:taxon-name-part taxon-name-part-type="genus" reg="Madagopsina">Madagopsina</tp:taxon-name-part></tp:taxon-name></italic> surstyli <bold>23–25</bold><italic><tp:taxon-name><tp:taxon-name-part taxon-name-part-type="genus" reg="Madagopsina">M.</tp:taxon-name-part><tp:taxon-name-part taxon-name-part-type="species" reg="apollo">apollo</tp:taxon-name-part></tp:taxon-name></italic> species group <bold>26–28</bold><italic><tp:taxon-name><tp:taxon-name-part taxon-name-part-type="genus" reg="Madagopsina">M.</tp:taxon-name-part><tp:taxon-name-part taxon-name-part-type="species" reg="apographica">apographica</tp:taxon-name-part></tp:taxon-name></italic> species group <bold>23</bold><italic><tp:taxon-name><tp:taxon-name-part taxon-name-part-type="genus" reg="Madagopsina">M.</tp:taxon-name-part><tp:taxon-name-part taxon-name-part-type="species" reg="apollo">apollo</tp:taxon-name-part></tp:taxon-name></italic><bold>24</bold><italic><tp:taxon-name><tp:taxon-name-part taxon-name-part-type="genus" reg="Madagopsina">M.</tp:taxon-name-part><tp:taxon-name-part taxon-name-part-type="species" reg="makayensis">makayensis</tp:taxon-name-part></tp:taxon-name></italic> Feijen, Feijen &amp; Feijen, sp. nov. <bold>25</bold><italic><tp:taxon-name><tp:taxon-name-part taxon-name-part-type="genus" reg="Madagopsina">M.</tp:taxon-name-part><tp:taxon-name-part taxon-name-part-type="species" reg="parvapollina">parvapollina</tp:taxon-name-part></tp:taxon-name></italic><bold>26</bold><italic><tp:taxon-name><tp:taxon-name-part taxon-name-part-type="genus" reg="Madagopsina">M.</tp:taxon-name-part><tp:taxon-name-part taxon-name-part-type="species" reg="apographica">apographica</tp:taxon-name-part></tp:taxon-name></italic><bold>27</bold><italic><tp:taxon-name><tp:taxon-name-part taxon-name-part-type="genus" reg="Madagopsina">M.</tp:taxon-name-part><tp:taxon-name-part taxon-name-part-type="species" reg="freidbergi">freidbergi</tp:taxon-name-part></tp:taxon-name></italic><bold>28</bold><italic><tp:taxon-name><tp:taxon-name-part taxon-name-part-type="genus" reg="Madagopsina">M.</tp:taxon-name-part><tp:taxon-name-part taxon-name-part-type="species" reg="tschirnhausi">tschirnhausi</tp:taxon-name-part></tp:taxon-name></italic>. Scale bar 0.1 mm (all drawn to the same scale). Figures <bold>25–28</bold> (<xref ref-type="bibr" rid="B10">Feijen et al. 2018</xref>, figures 187, 184, 186, 188).</p></caption><graphic xmlns:xlink="http://www.w3.org/1999/xlink" xlink:href="zookeys-1057-001-g008.jpg" position="float" orientation="portrait" xlink:type="simple" id="oo_580800.jpg"><uri content-type="original_file" xlink:type="simple">https://binary.pensoft.net/fig/580800</uri></graphic></fig><table-wrap content-type="key" position="anchor" orientation="portrait"><table id="TID0E3GAE" rules="all"><tbody><tr><td rowspan="1" colspan="1">1</td><td rowspan="1" colspan="1">Fore femur incrassate in females (ratio length/width 3.4–3.5) and males (ratio length/width 3.2–3.7) (Figs <xref ref-type="fig" rid="F1">2</xref>, <xref ref-type="fig" rid="F2">4</xref>), pleurotergal spines laterally directed (Fig. <xref ref-type="fig" rid="F1">2</xref>), dark preapical wing band (width 18–20% of wing length) as broad as central band and equal in colour (Figs <xref ref-type="fig" rid="F4">9–11</xref>), abdomen club-shaped (ratio length/broadest width ≤ 3) (Fig. <xref ref-type="fig" rid="F3">8</xref>), tergites glossy, ratio length sternites 1+2+3/width posterior sternite 2 2.8–3.1, posterior arm of phallapodeme longer than anterior arm (ratio ~ 1.05–1.40) (Fig. <xref ref-type="fig" rid="F7">21</xref>)</td><td rowspan="1" colspan="1">
                      <bold>2 (<italic><tp:taxon-name><tp:taxon-name-part taxon-name-part-type="genus" reg="Madagopsina">Madagopsina</tp:taxon-name-part><tp:taxon-name-part taxon-name-part-type="species" reg="apollo">apollo</tp:taxon-name-part></tp:taxon-name></italic> species group)</bold>
                    </td></tr><tr><td rowspan="1" colspan="1">–</td><td rowspan="1" colspan="1">Fore femur moderately incrassate to slender in females (ratio length/width 4.6–6.0) and males (ratio length/width 4.6–6.3), pleurotergal spines posterolaterally directed, dark preapical wing band (width 13–14% of wing length) distinctly narrower than central band and darker (Figs <xref ref-type="fig" rid="F5">12–14</xref>), abdomen slender (ratio length/broadest width ~ 4), tergites thinly pollinose with a pair of pollinose lateral spots on tergite 3, ratio length sternites 1+2+3/width posterior sternite 2 4.1–4.8, posterior arm of phallapodeme shorter than anterior arm (ratio ~ 0.71–0.93)</td><td rowspan="1" colspan="1">
                      <bold>4 (<italic><tp:taxon-name><tp:taxon-name-part taxon-name-part-type="genus" reg="Madagopsina">Madagopsina</tp:taxon-name-part><tp:taxon-name-part taxon-name-part-type="species" reg="apographica">apographica</tp:taxon-name-part></tp:taxon-name></italic> species group)</bold>
                    </td></tr><tr><td rowspan="1" colspan="1">2</td><td rowspan="1" colspan="1">Large – females on average 9.6 mm (range 8.3–10.2), males on average 9.5 mm (range 8.0–10.1), inner vertical seta 0.8 × stalk diameter, small apical seta (23% of length of scutellar spine), male sternite 5 without combs, apophysis of surstylus short (~ 30% of length of surstylus) and bulbous (Fig. <xref ref-type="fig" rid="F8">23</xref>), subanal plate heart-shaped with bulbous lateral areas</td><td rowspan="1" colspan="1">
                      <bold><italic><tp:taxon-name>
                            <tp:taxon-name-part taxon-name-part-type="genus" reg="Madagopsina">Madagopsina</tp:taxon-name-part>
                            <tp:taxon-name-part taxon-name-part-type="species" reg="apollo">apollo</tp:taxon-name-part>
                          </tp:taxon-name></italic></bold>
                    </td></tr><tr><td rowspan="1" colspan="1">–</td><td rowspan="1" colspan="1">Medium-sized – females on average 6.1 mm (range 5.4–6.8), males on average 6.3 mm (range 5.6–7.0) or just larger to 7.3 mm (<italic><tp:taxon-name><tp:taxon-name-part taxon-name-part-type="genus" reg="Madagopsina">M.</tp:taxon-name-part><tp:taxon-name-part taxon-name-part-type="species" reg="makayensis">makayensis</tp:taxon-name-part></tp:taxon-name></italic> Feijen, Feijen &amp; Feijen, sp. nov.), inner vertical seta 1.6–1.7 × stalk diameter (Figs <xref ref-type="fig" rid="F1">1</xref>, <xref ref-type="fig" rid="F2">3</xref>), medium-sized apical seta (37–43% of length of scutellar spine) (Fig. <xref ref-type="fig" rid="F1">2</xref>, <xref ref-type="fig" rid="F3">7</xref>), male sternite 5 with or without posterior combs of spine-like setulae, apophysis of surstylus long (&gt; 55% of length of surstylus) and slender (Figs <xref ref-type="fig" rid="F8">24</xref>, <xref ref-type="fig" rid="F8">25</xref>), subanal plate triangular (not yet known for <italic><tp:taxon-name><tp:taxon-name-part taxon-name-part-type="genus" reg="Madagopsina">M.</tp:taxon-name-part><tp:taxon-name-part taxon-name-part-type="species" reg="makayensis">makayensis</tp:taxon-name-part></tp:taxon-name></italic> Feijen, Feijen &amp; Feijen, sp. nov.)</td><td rowspan="1" colspan="1">
                      <bold>3</bold>
                    </td></tr><tr><td rowspan="1" colspan="1">3</td><td rowspan="1" colspan="1">Body length of male 7.3 mm, apical seta 45% of length of scutellar spine, anterior central hyaline wing spot in cell r2+3 and not extending into cell r1 (Fig. <xref ref-type="fig" rid="F4">10</xref>), fore femora with ~ 48 tubercles, male sternite 5 without combs, surstylus and its apophysis both apically broadening and rounded (Fig. <xref ref-type="fig" rid="F8">24</xref>)</td><td rowspan="1" colspan="1">
                      <bold><italic><tp:taxon-name><tp:taxon-name-part taxon-name-part-type="genus" reg="Madagopsina">Madagopsina</tp:taxon-name-part><tp:taxon-name-part taxon-name-part-type="species" reg="makayensis">makayensis</tp:taxon-name-part></tp:taxon-name></italic> Feijen, Feijen &amp; Feijen, sp. nov.</bold>
                    </td></tr><tr><td rowspan="1" colspan="1">–</td><td rowspan="1" colspan="1">Body length males on average 6.3 mm (range 5.6–7.0), apical seta on average 37% of length of scutellar spine, anterior central hyaline wing spot in cells r1 and r2+3 (Fig. <xref ref-type="fig" rid="F4">11</xref>), fore femora with ~ 36 tubercles, male sternite 5 with posterior combs of spine-like setulae, surstylus and its apophysis both straight, slender and not apically broadening (Fig. <xref ref-type="fig" rid="F8">25</xref>)</td><td rowspan="1" colspan="1">
                      <bold><italic><tp:taxon-name>
                            <tp:taxon-name-part taxon-name-part-type="genus" reg="Madagopsina">Madagopsina</tp:taxon-name-part>
                            <tp:taxon-name-part taxon-name-part-type="species" reg="parvapollina">parvapollina</tp:taxon-name-part>
                          </tp:taxon-name></italic></bold>
                    </td></tr><tr><td rowspan="1" colspan="1">4</td><td rowspan="1" colspan="1">Inner vertical seta 2.3 × stalk diameter, femur 1 moderately incrassate in females and males (ratio length/width in both sexes 4.6), ratio scutellar spine/scutellum 2.1–2.3, dark preapical wing band rather vague but slightly darker than central band (Fig. <xref ref-type="fig" rid="F5">14</xref>), basal wing band extending through cell br (Fig. <xref ref-type="fig" rid="F5">14</xref>), cell br with microtrichia on apical half, tergite 3 with a pair of tiny posterolateral pollinose spots, surstylus strongly curved (Fig. <xref ref-type="fig" rid="F8">28</xref>)</td><td rowspan="1" colspan="1">
                      <bold><italic><tp:taxon-name>
                            <tp:taxon-name-part taxon-name-part-type="genus" reg="Madagopsina">Madagopsina</tp:taxon-name-part>
                            <tp:taxon-name-part taxon-name-part-type="species" reg="tschirnhausi">tschirnhausi</tp:taxon-name-part>
                          </tp:taxon-name></italic></bold>
                    </td></tr><tr><td rowspan="1" colspan="1">–</td><td rowspan="1" colspan="1">Inner vertical seta 1.1–1.4 × stalk diameter, femur 1 slender in females (ratio length/width 5.3–5.9) and males (ratio length/width 5.3–6.3), ratio scutellar spine/scutellum 2.5–3.1, dark preapical wing band distinct and much darker than central band (Figs <xref ref-type="fig" rid="F5">12</xref>, <xref ref-type="fig" rid="F5">13</xref>), basal wing band not extending anteriorly of vein M1 (Figs <xref ref-type="fig" rid="F5">12</xref>, <xref ref-type="fig" rid="F5">13</xref>), cell br with microtrichia only on apical 10%, tergite 3 with laterally a pair of large pollinose spots, surstylus straight (Figs <xref ref-type="fig" rid="F8">26</xref>, <xref ref-type="fig" rid="F8">27</xref>)</td><td rowspan="1" colspan="1">
                      <bold>5</bold>
                    </td></tr><tr><td rowspan="1" colspan="1">5</td><td rowspan="1" colspan="1">Inner vertical seta 1.4 × stalk diameter, femur 1 slender in females and males (ratio length/width 5.3), ratio scutellar spine/scutellum 2.9–3.1, preapical dark band uniformly dark, only paler in cell r1 (Fig. <xref ref-type="fig" rid="F5">12</xref>), pollinose spots on tergite 3 posterolaterally located, ♀ sternite 8 divided in two sclerites, apophysis of surstylus less than half the size of central surstylus (Fig. <xref ref-type="fig" rid="F8">26</xref>)</td><td rowspan="1" colspan="1">
                      <bold><italic><tp:taxon-name>
                            <tp:taxon-name-part taxon-name-part-type="genus" reg="Madagopsina">Madagopsina</tp:taxon-name-part>
                            <tp:taxon-name-part taxon-name-part-type="species" reg="apographica">apographica</tp:taxon-name-part>
                          </tp:taxon-name></italic></bold>
                    </td></tr><tr><td rowspan="1" colspan="1">–</td><td rowspan="1" colspan="1">Inner vertical seta 1.1× diameter of stalk, femur 1 very slender in females (ratio length/width 6.0) and males (ratio length/width 6.3), ratio scutellar spine/scutellum 2.5, preapical dark band with distinctly darker spot around vein R4+5 (Fig. <xref ref-type="fig" rid="F5">13</xref>), pollinose spots on tergite 3 mediolaterally located, ♀ sternite 8 a single sclerite, apophysis of surstylus equal in size to central surstylus (Fig. <xref ref-type="fig" rid="F8">27</xref>)</td><td rowspan="1" colspan="1">
                      <bold><italic><tp:taxon-name>
                            <tp:taxon-name-part taxon-name-part-type="genus" reg="Madagopsina">Madagopsina</tp:taxon-name-part>
                            <tp:taxon-name-part taxon-name-part-type="species" reg="freidbergi">freidbergi</tp:taxon-name-part>
                          </tp:taxon-name></italic></bold>
                    </td></tr></tbody></table></table-wrap></sec></tp:treatment-sec><tp:treatment-sec><!--Section generated to contain objects referenced in tp:taxon-treatment.--><fig id="F9" position="float" orientation="portrait"><object-id xmlns:xlink="http://www.w3.org/1999/xlink" content-type="doi" xlink:type="simple">10.3897/zookeys.1057.67433.figure29</object-id><object-id xmlns:xlink="http://www.w3.org/1999/xlink" content-type="arpha" xlink:type="simple">DBD64951-3505-56BF-B508-CAAC13F94C5F</object-id><label>Figure 29.</label><caption><p>Principal component analysis of wing venation morphometry for the two species of <italic><tp:taxon-name><tp:taxon-name-part taxon-name-part-type="genus" reg="Gracilopsina">Gracilopsina</tp:taxon-name-part></tp:taxon-name></italic> and six species of <italic><tp:taxon-name><tp:taxon-name-part taxon-name-part-type="genus" reg="Madagopsina">Madagopsina</tp:taxon-name-part></tp:taxon-name></italic>: biplot of the first two PCA axes.</p></caption><graphic xmlns:xlink="http://www.w3.org/1999/xlink" xlink:href="zookeys-1057-001-g009.jpg" position="float" orientation="portrait" xlink:type="simple" id="oo_580801.jpg"><uri content-type="original_file" xlink:type="simple">https://binary.pensoft.net/fig/580801</uri></graphic></fig><fig id="F10" position="float" orientation="portrait"><object-id xmlns:xlink="http://www.w3.org/1999/xlink" content-type="doi" xlink:type="simple">10.3897/zookeys.1057.67433.figure30</object-id><object-id xmlns:xlink="http://www.w3.org/1999/xlink" content-type="arpha" xlink:type="simple">F55F91CD-985B-554C-A13C-81A809E79637</object-id><label>Figure 30.</label><caption><p>Cluster dendrogram for the Euclidian distance in wing morphometry PCA for the <italic><tp:taxon-name><tp:taxon-name-part taxon-name-part-type="genus" reg="Gracilopsina">Gracilopsina</tp:taxon-name-part></tp:taxon-name></italic> and <italic><tp:taxon-name><tp:taxon-name-part taxon-name-part-type="genus" reg="Madagopsina">Madagopsina</tp:taxon-name-part></tp:taxon-name></italic> species using the complete clustering method. Branch labels give the approximately unbiased <italic>p</italic>-value (<abbrev xmlns:xlink="http://www.w3.org/1999/xlink" xlink:title="Approximately Unbiased" id="ABBRID0EZLAI" xlink:type="simple">AU</abbrev>) and bootstrap probability (<abbrev xmlns:xlink="http://www.w3.org/1999/xlink" xlink:title="Bootstrap Probability values" id="ABBRID0E4LAI" xlink:type="simple">BP</abbrev>) values (%).</p></caption><graphic xmlns:xlink="http://www.w3.org/1999/xlink" xlink:href="zookeys-1057-001-g010.jpg" position="float" orientation="portrait" xlink:type="simple" id="oo_580802.jpg"><uri content-type="original_file" xlink:type="simple">https://binary.pensoft.net/fig/580802</uri></graphic></fig><fig id="F11" position="float" orientation="portrait"><object-id xmlns:xlink="http://www.w3.org/1999/xlink" content-type="doi" xlink:type="simple">10.3897/zookeys.1057.67433.figure31</object-id><object-id xmlns:xlink="http://www.w3.org/1999/xlink" content-type="arpha" xlink:type="simple">D0E58CD9-A4CF-5AA6-9C8B-17325AF2711B</object-id><label>Figure 31.</label><caption><p>Eye span plotted against body length for the three species in the <italic><tp:taxon-name><tp:taxon-name-part taxon-name-part-type="genus" reg="Madagopsina">Madagopsina</tp:taxon-name-part><tp:taxon-name-part taxon-name-part-type="species" reg="apollo">apollo</tp:taxon-name-part></tp:taxon-name></italic> species group: <italic><tp:taxon-name><tp:taxon-name-part taxon-name-part-type="genus" reg="Madagopsina">M.</tp:taxon-name-part><tp:taxon-name-part taxon-name-part-type="species" reg="apollo">apollo</tp:taxon-name-part></tp:taxon-name></italic>, <italic><tp:taxon-name><tp:taxon-name-part taxon-name-part-type="genus" reg="Madagopsina">M.</tp:taxon-name-part><tp:taxon-name-part taxon-name-part-type="species" reg="parvapollina">parvapollina</tp:taxon-name-part></tp:taxon-name></italic> and <italic><tp:taxon-name><tp:taxon-name-part taxon-name-part-type="genus" reg="Madagopsina">M.</tp:taxon-name-part><tp:taxon-name-part taxon-name-part-type="species" reg="makayensis">makayensis</tp:taxon-name-part></tp:taxon-name></italic> Feijen, Feijen &amp; Feijen, sp. nov. Note the position of the single data point for the ♂ of the latter species, in line with the ♂ data points for <italic><tp:taxon-name><tp:taxon-name-part taxon-name-part-type="genus" reg="Madagopsina">M.</tp:taxon-name-part><tp:taxon-name-part taxon-name-part-type="species" reg="parvapollina">parvapollina</tp:taxon-name-part></tp:taxon-name></italic>.</p></caption><graphic xmlns:xlink="http://www.w3.org/1999/xlink" xlink:href="zookeys-1057-001-g011.jpg" position="float" orientation="portrait" xlink:type="simple" id="oo_580803.jpg"><uri content-type="original_file" xlink:type="simple">https://binary.pensoft.net/fig/580803</uri></graphic></fig><fig id="F1" position="float" orientation="portrait"><object-id xmlns:xlink="http://www.w3.org/1999/xlink" content-type="doi" xlink:type="simple">10.3897/zookeys.1057.67433.figures1-2</object-id><object-id xmlns:xlink="http://www.w3.org/1999/xlink" content-type="arpha" xlink:type="simple">C3D54F33-0C52-5424-8134-BEDC0C0BDA94</object-id><label>Figures 1–2.</label><caption><p><italic><tp:taxon-name><tp:taxon-name-part taxon-name-part-type="genus" reg="Madagopsina">Madagopsina</tp:taxon-name-part><tp:taxon-name-part taxon-name-part-type="species" reg="parvapollina">parvapollina</tp:taxon-name-part></tp:taxon-name></italic>, live photographs by Gernot Kunz, Mahajanga, Boeny (<ext-link xmlns:xlink="http://www.w3.org/1999/xlink" xlink:type="simple" ext-link-type="uri" xlink:href="http://www.inaturalist.org/observations/20766277">www.inaturalist.org/observations/20766277</ext-link>) <bold>1</bold> anterior view <bold>2</bold> dorsal view.</p></caption><graphic xmlns:xlink="http://www.w3.org/1999/xlink" xlink:href="zookeys-1057-001-g001.jpg" position="float" orientation="portrait" xlink:type="simple" id="oo_580793.jpg"><uri content-type="original_file" xlink:type="simple">https://binary.pensoft.net/fig/580793</uri></graphic></fig></tp:treatment-sec><ref-list><ref id="B10"><mixed-citation xmlns:xlink="http://www.w3.org/1999/xlink" xlink:type="simple"><person-group><name name-style="western"><surname>Feijen</surname><given-names>HR</given-names></name><name name-style="western"><surname>Feijen</surname><given-names>FAA</given-names></name><name name-style="western"><surname>Feijen</surname><given-names>C</given-names></name></person-group> (<year>2018</year>) <article-title><italic><tp:taxon-name><tp:taxon-name-part taxon-name-part-type="genus">Madagopsina</tp:taxon-name-part></tp:taxon-name></italic> gen. n. and <italic><tp:taxon-name><tp:taxon-name-part taxon-name-part-type="genus">Gracilopsina</tp:taxon-name-part></tp:taxon-name></italic> gen. n. (<tp:taxon-name><tp:taxon-name-part taxon-name-part-type="order">Diptera</tp:taxon-name-part></tp:taxon-name>: <tp:taxon-name><tp:taxon-name-part taxon-name-part-type="family">Diopsidae</tp:taxon-name-part></tp:taxon-name>) from Madagascar with description of four new species.</article-title><source>Tijdschrift voor Entomologie</source><volume>160</volume>(<issue>3</issue>): <fpage>141</fpage>–<lpage>215</lpage>. <ext-link xlink:type="simple" ext-link-type="doi" xlink:href="10.1163/22119434-00002069">https://doi.org/10.1163/22119434-00002069</ext-link></mixed-citation></ref><ref id="B16"><mixed-citation xmlns:xlink="http://www.w3.org/1999/xlink" xlink:type="simple"><person-group><name name-style="western"><surname>Wendenbaum</surname><given-names>E</given-names></name></person-group> (<year>2011</year>) <source>Makay, À la découverte du dernier Éden.</source><publisher-name>Éditions de la Martinière</publisher-name>, <publisher-loc>Paris</publisher-loc>, <size units="page">178 pp</size>.</mixed-citation></ref><ref id="B4"><mixed-citation xmlns:xlink="http://www.w3.org/1999/xlink" xlink:type="simple"><person-group><name name-style="western"><surname>Du Puy</surname><given-names>DJ</given-names></name><name name-style="western"><surname>Moat</surname><given-names>J</given-names></name></person-group> (<year>1999</year>) <article-title>Vegetation mapping and biodiversity conservation in Madagascar using geographical information systems.</article-title> In: <person-group><name name-style="western"><surname>Timberlake</surname><given-names>J</given-names></name><name name-style="western"><surname>Kativu</surname><given-names>S</given-names></name></person-group> (<role>Eds</role>) <issue-title>African plants: biodiversity, taxonomy and uses - Proceedings of the 1997 AETFAT Congress, Harare, Zimbabwe.</issue-title><source>Royal Botanic Gardens, Kew</source>, <fpage>245</fpage>–<lpage>251</lpage>.</mixed-citation></ref></ref-list></tp:taxon-treatment>
